# Supplementary material for: Depletion of mitochondrial methionine adenosyltransferase α1 triggers mitochondrial dysfunction in alcohol-associated liver disease
Source: Nat Commun. 2022 Jan 28;13:557. doi: 10.1038/s41467-022-28201-2 (PMC8799735; doi:10.1038/s41467-022-28201-2)
Supplement: Supplementary file 4 — Dataset 1 [file 41467_2022_28201_MOESM4_ESM.xlsx]

## Sheet: Sheet1
Peptide	Peptide Modified Sequence	AH	AH	AH	AH	AH	AH	Normal	Normal	Normal	Normal
TC[+57]NVLVALEQQS[+80]PDIAQCVHLDR	Mat1a Ser 114 Phospho	90914536	93132728	102836384	75360504	76649136	70356480	65422604	59828324	59825096	71176928
	Ser 114 Phospho (AH/Normal)	1.32486
	p-value	0.00856822
