# Supplementary material for: Depletion of mitochondrial methionine adenosyltransferase α1 triggers mitochondrial dysfunction in alcohol-associated liver disease
Source: Nat Commun. 2022 Jan 28;13:557. doi: 10.1038/s41467-022-28201-2 (PMC8799735; doi:10.1038/s41467-022-28201-2)
Supplement: Supplementary file 5 — Dataset 2 [file 41467_2022_28201_MOESM5_ESM.xlsx]

## Sheet: Id mito proteins + methylation 
					Methylation site
	Gene	Protein	Accession number		PhosphoSitePLus	Schober et al., 2021
1	ABAT	GABT	P80404	4-aminobutyrate aminotransferase, mitochondrial		R297-m1
2	ACAA2	THIM	P42765	3-ketoacyl-CoA thiolase, mitochondrial	R370-m1
3	ACAD9	ACAD9	Q9H845	Complex I assembly factor ACAD9, mitochondrial	R266-m1; R619-m1
4	ACADM	ACADM	P11310	Medium-chain specific acyl-CoA dehydrogenase, mitochondrial	R349-m1
5	ACADS	ACADS	P16219	Short-chain specific acyl-CoA dehydrogenase, mitochondrial
6	ACADVL	ACADV	P49748	Very long-chain specific acyl-CoA dehydrogenase, mitochondrial	K247-m1; R286-m1; R644-m1
7	ACAT1	THIL	P24752	Acetyl-CoA acetyltransferase, mitochondrial		R105-m1; K263-m1; R303-m1
8	ACOT9	ACOT9	Q9Y305	Acyl-coenzyme A thioesterase 9, mitochondrial
9	ACSF2	ACSF2	Q96CM8	Medium-chain acyl-CoA ligase ACSF2, mitochondrial		R121-m1
10	ACSL1	ACSL1	P33121	Long-chain-fatty-acid--CoA ligase 1
11	ACSL5		Q9ULC5	Long-chain-fatty-acid--CoA ligase 5	K241-m2
12	AGXT	SPYA	P21549	Serine--pyruvate aminotransferase	K228-m3
13	AK2	KAD2	P54819	Adenylate kinase 2, mitochondrial
14	AK4	KAD4	P27144	Adenylate kinase 4, mitochondrial	R188-m1
15	AKAP1	AKAP1	Q92667	A-kinase anchor protein 1, mitochondrial	K440-m1
16	ALDH4A1	AL4A1	P30038	Delta-1-pyrroline-5-carboxylate dehydrogenase, mitochondrial	K153-m1; R304-m1; K495-m2; R498-m1
17	ALDH5A1	SSDH	P51649	Succinate-semialdehyde dehydrogenase, mitochondrial
18	ALDH6A1	MMSA	Q02252	Methylmalonate-semialdehyde dehydrogenase [acylating], mitochondrial	R492-m1	K284-m1
19	ALKBH7	ALKB7	Q9BT30	Alpha-ketoglutarate-dependent dioxygenase alkB homolog 7, mitochondrial
20	ARG1	ARGI1	P05089	Arginase-1		K284-m1
21	ASS1	ASSY	P00966	Argininosuccinate synthase	K25-m2; R153-m1; R157-m2; R272-m1
22	ATAD3A	ATD3A	Q9NVI7	ATPase family AAA domain-containing protein 3A	K9-m1
23	ATP5F1A	ATPA	P25705	ATP synthase subunit alpha, mitochondrial	R88-m1; R204-m1; R207-m1; R214-m1	R148-m1; K160-m1; R174-m1; K240-m1; K304-m1; K315-m1
24	ATP5F1B	ATPB	P06576	ATP synthase subunit beta, mitochondrial	K55-m1; R109-m1; R155-m1; K432-m1	K457-m1
25	ATP5F1C	ATPG	P36542	ATP synthase subunit gamma, mitochondrial	R33-m1; R100-m1	K65-m1; K80-m1
26	ATP5MF	ATPK	P56134	ATP synthase subunit f, mitochondrial
27	ATP5PO	ATPO	P48047	ATP synthase subunit O, mitochondrial	R29-m1
28	BCKDK	BCKD	O14874	[3-methyl-2-oxobutanoate dehydrogenase [lipoamide]] kinase, mitochondrial	K89-m1
29	BCL2L13	B2L13	Q9BXK5	Bcl-2-like protein 13
30	BDH1	BDH	Q02338	D-beta-hydroxybutyrate dehydrogenase, mitochondrial
31	BPHL	BPHL	Q86WA6	Valacyclovir hydrolase	R277-m1
32	C1QBP	C1QBP	Q07021	Complement component 1 Q subcomponent-binding protein, mitochondrial	K220-m1
33	C2orf47	MAIP1	Q8WWC4	m-AAA protease-interacting protein 1, mitochondrial
34	CAT	CATA	P04040	Catalase	R47-m1
35	CCAR2	CCAR2	Q8N163	Cell cycle and apoptosis regulator protein 2	R16-m1; K123-m1; K138-m1; R180-m1; R180-m2; R184-m1; R206-m1; K215-m1; R218-m1
36	CLU	CLUS	P10909	Clusterin
37	COX7A2	CX7A2	P14406	Cytochrome c oxidase subunit 7A2, mitochondrial
38	CPS1	CPSM	P31327	Carbamoyl-phosphate synthase [ammonia], mitochondrial	R547-m1; K772-m1; R780-m1
39	CPT1A	CPT1A	P50416	Carnitine O-palmitoyltransferase 1, liver isoform
40	CRAT	CACP	P43155	Carnitine O-acetyltransferase	K29-m1
41	CYB5R3	NB5R3	P00387	NADH-cytochrome b5 reductase 3
42	CYC1	CY1	P08574	Cytochrome c1, heme protein, mitochondrial	R112-m1
43	CYP27A1	CP27A	Q02318	Sterol 26-hydroxylase, mitochondrial	K387-m3
44	DBT	ODB2	P11182	Lipoamide acyltransferase component of branched-chain alpha-keto acid dehydrogenase complex, mitochondrial	K289-m1
45	DECR1	DECR	Q16698	2,4-dienoyl-CoA reductase, mitochondrial	R119-m1
46	DHTKD1	DHTK1	Q96HY7	Probable 2-oxoglutarate dehydrogenase E1 component DHKTD1, mitochondrial
47	DLD	DLDH	P09622	Dihydrolipoyl dehydrogenase, mitochondrial	K66-m1; R109-m1; K143-m1; K505-m1	K405-m1; K415-m1; K500- m1
48	DLST	ODO2	P36957	Dihydrolipoyllysine-residue succinyltransferase component of 2-oxoglutarate dehydrogenase complex, mitochondrial	R437-m1
49	ECHS1	ECHM	P30084	Enoyl-CoA hydratase, mitochondrial	R197-m1	K50-m1; K72-m1; K192-m1
50	ETFA	ETFA	P13804	Electron transfer flavoprotein subunit alpha, mitochondrial	R169-m1; R223-m1	K116-m1; K240-m1
51	ETFB	ETFB	P38117	Electron transfer flavoprotein subunit beta	R26-m1; R85-m1; R186-m1; K200-m1/2*/3*; K202-m1/2; K203-m2*/3*	K114-m2; K198-m1; K200-m1
52	FKBP4	FKBP4	Q02790	Peptidyl-prolyl cis-trans isomerase FKBP4	R359-m1; R373-m1
53	GATM	GATM	P50440	Glycine amidinotransferase, mitochondrial
54	GFM2	RRF2M	Q969S9	Ribosome-releasing factor 2, mitochondrial
55	GLDC	GCSP	P23378	Glycine dehydrogenase (decarboxylating), mitochondrial
56	GOT2	AATM	P00505	Aspartate aminotransferase, mitochondrial	K150-m1; K396	K95-m1
57	GSR	GSHR	P00390	Glutathione reductase, mitochondrial	R522-m1
58	GSTK1	GSTK1	Q9Y2Q3	Glutathione S-transferase kappa 1
59	HADHA	ECHA	P40939	Trifunctional enzyme subunit alpha, mitochondrial	R399-m1; R549-m1; H314	K326-m1
60	HADHB	ECHB	P55084	Trifunctional enzyme subunit beta, mitochondrial	R247-m1
61	HAGH	GLO2	Q16775	Hydroxyacylglutathione hydrolase, mitochondrial	R129-m1
62	HEATR1	HEAT1	Q9H583	HEAT repeat-containing protein 1	R10-m1; R1820-m1
63	HIBCH	HIBCH	Q6NVY1	3-hydroxyisobutyryl-CoA hydrolase, mitochondrial
64	HMGCL	HMGCL	P35914	Hydroxymethylglutaryl-CoA lyase, mitochondrial	K80-m1
65	HMGCS2	HMCS2	P54868	Hydroxymethylglutaryl-CoA synthase, mitochondrial	K276-m3
66	HSD17B10	HCD2	Q99714	3-hydroxyacyl-CoA dehydrogenase type-2	R258-m1	K40-m1
67	HSPA9	GRP75	P38646	Stress-70 protein, mitochondrial	R218-m1; R307-m1; R360-m1; R405-m1; R513-m1; R624-m1; K653-m1	K350-m1; R513-m1
68	HSPD1	CH60	P10809	60 kDa heat shock protein, mitochondrial	R3-m1; R141-m1; R221-m1; K292-m1; K516-m1	K85-m1
69	IARS2	SYIM	Q9NSE4	Isoleucine--tRNA ligase, mitochondrial	R225-m1; K241-m1
70	IDH2	IDHP	P48735	Isocitrate dehydrogenase [NADP], mitochondrial	R188-m1
71	IDH3A	P48735	P50213	Isocitrate dehydrogenase [NAD] subunit alpha, mitochondrial	R66-m1; K96	K112-m1
72	LDHD	LDHD	Q86WU2	Probable D-lactate dehydrogenase, mitochondrial
73	LETMD1	LTMD1	Q6P1Q0	LETM1 domain-containing protein 1
74	LONP1	LONM	P36776	Lon protease homolog, mitochondrial	R904-m1
75	LRPPRC	LPPRC	P42704	Leucine-rich PPR motif-containing protein, mitochondrial	R605-m1; R739-m1; R929-m1	K43-m3; K1266-m1
76	MALSU1	MASU1	Q96EH3	Mitochondrial assembly of ribosomal large subunit protein 1
77	MAOA	AOFA	P21397	Amine oxidase [flavin-containing] A
78	MCCC1	MCCA	Q96RQ3	Methylcrotonoyl-CoA carboxylase subunit alpha, mitochondrial
79	MCCC2	MCCB	Q9HCC0	Methylcrotonoyl-CoA carboxylase beta chain, mitochondrial	R188-m1; R562-m1
80	MDH2	MDHM	P40926	Malate dehydrogenase, mitochondrial	R257-m1	K156-m1; R179-m1; K296-m1
81	MPST	THTM	P25325	3-mercaptopyruvate sulfurtransferase
82	MRPL28	RM28	Q13084	39S ribosomal protein L28, mitochondrial
83	MT-CO2	COX2	P00403	Cytochrome c oxidase subunit 2	R82-m1
84	MTCH1	MTCH1	Q9NZJ7	Mitochondrial carrier homolog 1	R29-m1
85	NDUFA10	NDUAA	O95299	NADH dehydrogenase [ubiquinone] 1 alpha subcomplex subunit 10, mitochondrial		K383-m1
86	NDUFA13	NDUAD	Q9P0J0	NADH dehydrogenase [ubiquinone] 1 alpha subcomplex subunit 13	R81-m1
87	NDUFA9	NDUA9	Q16795	NADH dehydrogenase [ubiquinone] 1 alpha subcomplex subunit 9, mitochondrial	R75-m1
88	NDUFV1	NDUV1	P49821	NADH dehydrogenase [ubiquinone] flavoprotein 1, mitochondrial	R40-m1; R88-m1; R257-m1	R113; m3; R119-m1; R124-m1; R272-m1; R282-m2; R284-m2
89	NDUFV2	NDUV2	P19404	NADH dehydrogenase [ubiquinone] flavoprotein 2, mitochondrial
90	OGDH	ODO1	Q02218	2-oxoglutarate dehydrogenase, mitochondrial		K493-m2
91	PC	PYC	P11498	Pyruvate carboxylase, mitochondrial		K179-m1
92	PCCB	PCCB	P05166	Propionyl-CoA carboxylase beta chain, mitochondrial
93	PCK2	PCKGM	Q16822	Phosphoenolpyruvate carboxykinase [GTP], mitochondrial	R45-m1; R479-m1
94	PHB2	PHB2	Q99623	Prohibitin-2	K6-m1; R123-m1; R289-m1	K15-m1; K143-m1
95	PRDX3	PRDX3	P30048	Thioredoxin-dependent peroxide reductase, mitochondrial	R207-m1; R214-m1
96	PRDX5	PRDX5	P30044	Peroxiredoxin-5, mitochondrial
97	QARS	SYQ	P47897	Glutamine--tRNA ligase	R201-m1; R225-m1; K254-m1; K628-m1
98	RPS3	RS3	P23396	40S ribosomal protein S3	R27-m1; R64-m2; R65-m2; R67-m2;
99	SCP2	NLTP	P22307	Non-specific lipid-transfer protein
100	SDHA	SDHA	P31040	Succinate dehydrogenase [ubiquinone] flavoprotein subunit, mitochondrial	R500-m1; R507-m1; R512-m1; K547-m1; R585-m1; R589-m1; R594-m1; R662-m1	K584-m1
101	SDS	SDHL	P20132	L-serine dehydratase/L-threonine deaminase
102	SFXN1	SFXN1	Q9H9B4	Sideroflexin-1	R314-m1
103	SHMT2	GLYM	P34897	Serine hydroxymethyltransferase, mitochondrial	R230-m1; R236-m1; K269-m1; R368-m1; R416-m1; R442-m1; K469-m2
104	SLC25A1	TXTP	P53007	Tricarboxylate transport protein, mitochondrial	R65-m1; K178-m1	K117-m1; K214-m1; K265-m1
105	SLC25A10	DIC	Q9UBX3	Mitochondrial dicarboxylate carrier
106	SLC25A11	M2OM	Q02978	Mitochondrial 2-oxoglutarate/malate carrier protein	R78-m1
107	SLC25A13	CMC2	Q9UJS0	Calcium-binding mitochondrial carrier protein Aralar2	K453-m1; K484-m1
108	SLC25A15	ORNT1	Q9Y619	Mitochondrial ornithine transporter 1
109	SLC25A3	MPCP	Q00325	Phosphate carrier protein, mitochondrial	K112-m1; R117-m1; R201-m1; R226-m1
110	SLC25A4	ADT1	P12235	ADP/ATP translocase 1	K52-m1; K52-m2; K52-m3; K147-m1;
111	SLC25A5	ADT2	P05141	ADP/ATP translocase 2	K10-m1; K43-m1; K52-m1; K52-m2; K52-m3; K147-m1; K166-m1	K206-m1; K292-m1
112	STAT3	STAT3	P40763	Signal transducer and activator of transcription 3	K49-m2
113	STOML2	STML2	Q9UJZ1	Stomatin-like protein 2, mitochondrial	R74-m1
114	SUCLG1	SUCA	P53597	Succinate--CoA ligase [ADP/GDP-forming] subunit alpha, mitochondrial
115	SUCLG2	SUCB	Q96I99	Succinate--CoA ligase [GDP-forming] subunit beta, mitochondrial	K218-m1
116	TGM2	TGM2	P21980	Protein-glutamine gamma-glutamyltransferase 2
117	TOMM6	TOM6	Q96B49	Mitochondrial import receptor subunit TOM6 homolog	R33-m1; R38-m1
118	TRAP1	TRAP1	Q12931	Heat shock protein 75 kDa, mitochondrial	R388-m1; R505-m1; R567-m1	R686-m1
119	TRMT5	TRM5	Q32P41	tRNA (guanine(37)-N1)-methyltransferase
120	TST	THTR	Q16762	Thiosulfate sulfurtransferase
121	TUFM	EFTU	P49411	Elongation factor Tu, mitochondrial	K91-m1; R102-m1; R104-m1; R227-m1; R281-m1; R300-m1	R351-m1
122	VDAC3	VDAC3	Q9Y277	Voltage-dependent anion-selective channel protein 3		K235-m1
