# Supplementary material for: Depletion of mitochondrial methionine adenosyltransferase α1 triggers mitochondrial dysfunction in alcohol-associated liver disease
Source: Nat Commun. 2022 Jan 28;13:557. doi: 10.1038/s41467-022-28201-2 (PMC8799735; doi:10.1038/s41467-022-28201-2)
Supplement: Supplementary file 6 — Dataset 3 [file 41467_2022_28201_MOESM6_ESM.xlsx]

## Sheet: Fold Changes
Protein	nPeptide	nFragment	Label	Label2	log2FC	score	SignedScore	FDR	log_oddsDE
1/iRT_protein	9	97	2000-01-01	Control/EtOH	0.383896	1	1	0	168.256
1/sp|A1L390|PKHG3_HUMAN	1	8	2000-01-01	Control/EtOH	0.520559	0.400634	0.400634	0.0599169	-0.402823
1/sp|A5YKK6|CNOT1_HUMAN	1	8	2000-01-01	Control/EtOH	0.0498807	0.0123973	0.0123973	0.370321	-4.37781
1/sp|O00159|MYO1C_HUMAN	1	7	2000-01-01	Control/EtOH	-2.21809	1	-1	1.08609e-12	24.5912
1/sp|O00232|PSD12_HUMAN	1	11	2000-01-01	Control/EtOH	-0.0292539	0.00901271	-0.00901271	0.384892	-4.70007
1/sp|O00264|PGRC1_HUMAN	1	3	2000-01-01	Control/EtOH	-0.482797	0.0717687	-0.0717687	0.196467	-2.55983
1/sp|O00571|DDX3X_HUMAN	1	10	2000-01-01	Control/EtOH	-2.49176	1	-1	0	37.9104
1/sp|O14773|TPP1_HUMAN	1	8	2000-01-01	Control/EtOH	-1.13816	1	-1	5.10395e-12	22.7501
1/sp|O14832|PAHX_HUMAN	1	5	2000-01-01	Control/EtOH	-0.311557	0.108671	-0.108671	0.164535	-2.10439
1/sp|O14841|OPLA_HUMAN	1	3	2000-01-01	Control/EtOH	-0.219737	0.0284892	-0.0284892	0.268555	-3.52933
1/sp|O14874|BCKD_HUMAN	1	8	2000-01-01	Control/EtOH	-1.02042	0.907651	-0.907651	0.00514052	2.28528
1/sp|O14880|MGST3_HUMAN	1	12	2000-01-01	Control/EtOH	-0.649958	1	-1	6.28914e-09	15.5111
1/sp|O14975|S27A2_HUMAN	2	23	2000-01-01	Control/EtOH	-0.0931884	0.00606501	-0.00606501	0.389259	-5.09914
1/sp|O15020|SPTN2_HUMAN	2	11	2000-01-01	Control/EtOH	-0.509991	0.328189	-0.328189	0.0839096	-0.716387
1/sp|O15143|ARC1B_HUMAN	1	3	2000-01-01	Control/EtOH	-4.01192	1	-1	6.55743e-13	24.8219
1/sp|O15260|SURF4_HUMAN	1	6	2000-01-01	Control/EtOH	-0.504526	0.169433	-0.169433	0.121838	-1.58965
1/sp|O43175|SERA_HUMAN	2	10	2000-01-01	Control/EtOH	1.19842	0.999997	0.999997	7.16584e-08	12.898
1/sp|O43242|PSMD3_HUMAN	1	12	2000-01-01	Control/EtOH	-0.579189	0.985584	-0.985584	0.000761297	4.22489
1/sp|O43290|SNUT1_HUMAN	1	6	2000-01-01	Control/EtOH	0.544122	0.13358	0.13358	0.144355	-1.86967
1/sp|O43776|SYNC_HUMAN	2	12	2000-01-01	Control/EtOH	-1.94899	1	-1	0	38.6324
1/sp|O43818|U3IP2_HUMAN	1	6	2000-01-01	Control/EtOH	-0.626949	0.763309	-0.763309	0.0139318	1.17091
1/sp|O60701|UGDH_HUMAN	3	16	2000-01-01	Control/EtOH	1.06716	1	1	6.05796e-16	31.3824
1/sp|O75083|WDR1_HUMAN	1	7	2000-01-01	Control/EtOH	-1.56456	0.999125	-0.999125	4.27155e-05	7.04008
1/sp|O75116|ROCK2_HUMAN	1	5	2000-01-01	Control/EtOH	0.403198	0.0886341	0.0886341	0.184167	-2.33043
1/sp|O75153|CLU_HUMAN	1	3	2000-01-01	Control/EtOH	-0.310291	0.061592	-0.061592	0.217062	-2.72365
1/sp|O75475|PSIP1_HUMAN	1	7	2000-01-01	Control/EtOH	-0.310934	0.210857	-0.210857	0.108908	-1.31977
1/sp|O75534|CSDE1_HUMAN	1	12	2000-01-01	Control/EtOH	-0.00745406	0.0079729	-0.0079729	0.38708	-4.8237
1/sp|O75629|CREG1_HUMAN	1	7	2000-01-01	Control/EtOH	-0.790928	0.999981	-0.999981	6.85114e-07	10.8728
1/sp|O75821|EIF3G_HUMAN	1	7	2000-01-01	Control/EtOH	-1.27228	0.99999	-0.99999	3.53881e-07	11.5382
1/sp|O75891|AL1L1_HUMAN	1	7	2000-01-01	Control/EtOH	-0.0410517	0.0132216	-0.0132216	0.359847	-4.31259
1/sp|O75955|FLOT1_HUMAN	1	10	2000-01-01	Control/EtOH	-1.32379	1	-1	8.22291e-14	26.8052
1/sp|O75970|MPDZ_HUMAN	1	7	2000-01-01	Control/EtOH	0.140332	0.0239382	0.0239382	0.289302	-3.70805
1/sp|O94776|MTA2_HUMAN	1	7	2000-01-01	Control/EtOH	0.60172	0.549196	0.549196	0.0400328	0.197421
1/sp|O94855|SC24D_HUMAN	1	5	2000-01-01	Control/EtOH	-0.818592	0.992606	-0.992606	0.00040205	4.8997
1/sp|O94906|PRP6_HUMAN	1	9	2000-01-01	Control/EtOH	0.234244	0.0663544	0.0663544	0.201691	-2.64409
1/sp|O95154|ARK73_HUMAN	1	10	2000-01-01	Control/EtOH	0.44186	0.512554	0.512554	0.0437865	0.050225
1/sp|O95210|STBD1_HUMAN	1	7	2000-01-01	Control/EtOH	0.105336	0.015512	0.015512	0.341625	-4.15051
1/sp|O95255|MRP6_HUMAN	1	8	2000-01-01	Control/EtOH	-0.735005	0.585432	-0.585432	0.0363591	0.345115
1/sp|O95299|NDUAA_HUMAN	2	24	2000-01-01	Control/EtOH	-0.831335	1	-1	1.39713e-16	32.3542
1/sp|O95340|PAPS2_HUMAN	1	6	2000-01-01	Control/EtOH	-2.99097	1	-1	1.25546e-12	24.5519
1/sp|O95347|SMC2_HUMAN	1	7	2000-01-01	Control/EtOH	-1.55928	1	-1	2.78487e-13	25.503
1/sp|O95671|ASML_HUMAN	1	5	2000-01-01	Control/EtOH	-0.128389	0.01904	-0.01904	0.321093	-3.94199
1/sp|O95757|HS74L_HUMAN	1	4	2000-01-01	Control/EtOH	-0.893341	0.981301	-0.981301	0.00112273	3.9604
1/sp|O95782|AP2A1_HUMAN	1	5	2000-01-01	Control/EtOH	-1.36361	0.204052	-0.204052	0.112581	-1.36116
1/sp|O95954|FTCD_HUMAN	2	11	2000-01-01	Control/EtOH	1.14042	1	1	1.78748e-12	24.392
1/sp|P00325|ADH1B_HUMAN	2	18	2000-01-01	Control/EtOH	3.24367	1	1	0	118.537
1/sp|P00326|ADH1G_HUMAN	1	12	2000-01-01	Control/EtOH	2.17716	1	1	0	39.5989
1/sp|P00338|LDHA_HUMAN	6	54	2000-01-01	Control/EtOH	1.36277	1	1	0	121.584
1/sp|P00352|AL1A1_HUMAN	5	49	2000-01-01	Control/EtOH	1.56348	1	1	0	144.858
1/sp|P00387|NB5R3_HUMAN	1	5	2000-01-01	Control/EtOH	0.363188	0.101267	0.101267	0.173533	-2.18323
1/sp|P00390|GSHR_HUMAN	1	3	2000-01-01	Control/EtOH	0.717587	0.0636856	0.0636856	0.210301	-2.68799
1/sp|P00403|COX2_HUMAN	1	6	2000-01-01	Control/EtOH	1.37286	0.999974	0.999974	1.11847e-06	10.56
1/sp|P00439|PH4H_HUMAN	4	25	2000-01-01	Control/EtOH	-0.889285	1	-1	9.07149e-12	21.4403
1/sp|P00450|CERU_HUMAN	2	15	2000-01-01	Control/EtOH	-1.74005	1	-1	0	76.973
1/sp|P00491|PNPH_HUMAN	1	6	2000-01-01	Control/EtOH	-0.100227	0.0153209	-0.0153209	0.342871	-4.1631
1/sp|P00492|HPRT_HUMAN	1	9	2000-01-01	Control/EtOH	0.00484337	0.00950621	0.00950621	0.383793	-4.64626
1/sp|P00505|AATM_HUMAN	1	10	2000-01-01	Control/EtOH	-0.749508	0.967031	-0.967031	0.00187104	3.37867
1/sp|P00540|MOS_HUMAN	1	4	2000-01-01	Control/EtOH	-4.16942	1	-1	2.55224e-17	33.2198
1/sp|P00738|HPT_HUMAN	2	17	2000-01-01	Control/EtOH	-1.19968	1	-1	2.67547e-12	23.7781
1/sp|P00918|CAH2_HUMAN	1	4	2000-01-01	Control/EtOH	1.79879	0.999358	0.999358	2.17429e-05	7.35041
1/sp|P00966|ASSY_HUMAN	5	64	2000-01-01	Control/EtOH	2.68195	1	1	0	366.127
1/sp|P01009|A1AT_HUMAN	2	8	2000-01-01	Control/EtOH	0.468701	0.0195899	0.0195899	0.313065	-3.91296
1/sp|P01011|AACT_HUMAN	1	8	2000-01-01	Control/EtOH	-0.589581	0.675693	-0.675693	0.0210538	0.734048
1/sp|P01023|A2MG_HUMAN	1	5	2000-01-01	Control/EtOH	-0.623111	0.679911	-0.679911	0.0191002	0.753361
1/sp|P01024|CO3_HUMAN	4	35	2000-01-01	Control/EtOH	-0.955856	1	-1	0	49.9389
1/sp|P01834|IGKC_HUMAN	1	17	2000-01-01	Control/EtOH	-1.87387	1	-1	0	91.5023
1/sp|P01859|IGHG2_HUMAN	3	42	2000-01-01	Control/EtOH	-1.07067	1	-1	0	55.8975
1/sp|P01860|IGHG3_HUMAN	1	16	2000-01-01	Control/EtOH	-0.76628	0.99997	-0.99997	1.39342e-06	10.4235
1/sp|P01871|IGHM_HUMAN	1	8	2000-01-01	Control/EtOH	-2.24744	1	-1	1.53319e-09	16.956
1/sp|P01876|IGHA1_HUMAN	2	23	2000-01-01	Control/EtOH	-2.3121	1	-1	0	159.603
1/sp|P02533|K1C14_HUMAN	1	17	2000-01-01	Control/EtOH	0.152685	0.0825992	0.0825992	0.189452	-2.40754
1/sp|P02656|APOC3_HUMAN	1	11	2000-01-01	Control/EtOH	-0.0390996	0.00975568	-0.00975568	0.38269	-4.6201
1/sp|P02671|FIBA_HUMAN	1	6	2000-01-01	Control/EtOH	-0.564649	0.377904	-0.377904	0.0695037	-0.498456
1/sp|P02675|FIBB_HUMAN	2	15	2000-01-01	Control/EtOH	-0.847975	1	-1	4.56261e-09	15.8239
1/sp|P02751|FINC_HUMAN	1	8	2000-01-01	Control/EtOH	-0.00552783	0.0118141	-0.0118141	0.373738	-4.42658
1/sp|P02763|A1AG1_HUMAN	1	9	2000-01-01	Control/EtOH	0.0570852	0.012222	0.012222	0.372603	-4.39222
1/sp|P02768|ALBU_HUMAN	11	96	2000-01-01	Control/EtOH	-0.837622	1	-1	0	119.334
1/sp|P02787|TRFE_HUMAN	4	25	2000-01-01	Control/EtOH	0.534315	0.985133	0.985133	0.000870689	4.19362
1/sp|P02788|TRFL_HUMAN	2	14	2000-01-01	Control/EtOH	0.787265	0.668447	0.668447	0.0249774	0.701171
1/sp|P02790|HEMO_HUMAN	2	12	2000-01-01	Control/EtOH	-0.455815	0.135957	-0.135957	0.136871	-1.84929
1/sp|P04003|C4BPA_HUMAN	1	3	2000-01-01	Control/EtOH	-0.132971	0.0256478	-0.0256478	0.280549	-3.63731
1/sp|P04040|CATA_HUMAN	3	16	2000-01-01	Control/EtOH	0.803484	0.99814	0.99814	9.26054e-05	6.28541
1/sp|P04114|APOB_HUMAN	2	12	2000-01-01	Control/EtOH	-0.174385	0.0485815	-0.0485815	0.227083	-2.97471
1/sp|P04196|HRG_HUMAN	1	3	2000-01-01	Control/EtOH	-0.374855	0.0271915	-0.0271915	0.271588	-3.57728
1/sp|P04264|K2C1_HUMAN	8	102	2000-01-01	Control/EtOH	0.344124	0.999989	0.999989	4.6114e-07	11.4597
1/sp|P04406|G3P_HUMAN	6	81	2000-01-01	Control/EtOH	1.41225	1	1	0	269.636
1/sp|P04424|ARLY_HUMAN	1	5	2000-01-01	Control/EtOH	-0.06065	0.0150093	-0.0150093	0.346581	-4.18396
1/sp|P04632|CPNS1_HUMAN	1	6	2000-01-01	Control/EtOH	-0.809861	0.891848	-0.891848	0.0067329	2.10976
1/sp|P04792|HSPB1_HUMAN	2	27	2000-01-01	Control/EtOH	-1.90027	1	-1	0	61.8458
1/sp|P04843|RPN1_HUMAN	2	20	2000-01-01	Control/EtOH	-0.0642487	0.00352308	-0.00352308	0.39251	-5.64489
1/sp|P04844|RPN2_HUMAN	3	25	2000-01-01	Control/EtOH	0.865202	1	1	2.32813e-12	23.8232
1/sp|P04899|GNAI2_HUMAN	1	8	2000-01-01	Control/EtOH	-0.81176	0.999689	-0.999689	7.68016e-06	8.07682
1/sp|P05089|ARGI1_HUMAN	6	62	2000-01-01	Control/EtOH	0.309231	0.999981	0.999981	7.85568e-07	10.8517
1/sp|P05109|S10A8_HUMAN	2	18	2000-01-01	Control/EtOH	0.314846	0.934254	0.934254	0.00388463	2.65396
1/sp|P05141|ADT2_HUMAN	2	20	2000-01-01	Control/EtOH	-0.490691	0.864344	-0.864344	0.00869658	1.85185
1/sp|P05155|IC1_HUMAN	1	5	2000-01-01	Control/EtOH	-0.431525	0.14233	-0.14233	0.134994	-1.79607
1/sp|P05156|CFAI_HUMAN	1	6	2000-01-01	Control/EtOH	0.400711	0.546041	0.546041	0.0412852	0.184686
1/sp|P05164|PERM_HUMAN	2	10	2000-01-01	Control/EtOH	-2.72197	1	-1	8.52365e-16	30.659
1/sp|P05166|PCCB_HUMAN	1	8	2000-01-01	Control/EtOH	0.204255	0.0221772	0.0221772	0.296448	-3.78626
1/sp|P05198|IF2A_HUMAN	1	6	2000-01-01	Control/EtOH	-1.16603	0.858047	-0.858047	0.0100219	1.79916
1/sp|P05387|RLA2_HUMAN	1	11	2000-01-01	Control/EtOH	-0.307927	0.204926	-0.204926	0.110742	-1.35579
1/sp|P05455|LA_HUMAN	1	3	2000-01-01	Control/EtOH	-0.65264	0.4562	-0.4562	0.0507926	-0.175651
1/sp|P05783|K1C18_HUMAN	2	20	2000-01-01	Control/EtOH	-2.42812	1	-1	0	61.2082
1/sp|P05787|K2C8_HUMAN	4	49	2000-01-01	Control/EtOH	-2.41249	1	-1	0	154.277
1/sp|P06576|ATPB_HUMAN	9	118	2000-01-01	Control/EtOH	1.13109	1	1	0	272.565
1/sp|P06702|S10A9_HUMAN	1	12	2000-01-01	Control/EtOH	0.768848	1	1	6.12248e-10	17.8215
1/sp|P06733|ENOA_HUMAN	3	27	2000-01-01	Control/EtOH	-0.415087	0.587084	-0.587084	0.0351932	0.351922
1/sp|P06737|PYGL_HUMAN	4	29	2000-01-01	Control/EtOH	1.97108	1	1	0	85.4736
1/sp|P06753|TPM3_HUMAN	1	5	2000-01-01	Control/EtOH	-3.89528	1	-1	0	68.8206
1/sp|P07099|HYEP_HUMAN	1	6	2000-01-01	Control/EtOH	2.23652	1	1	1.03196e-13	26.3747
1/sp|P07237|PDIA1_HUMAN	4	37	2000-01-01	Control/EtOH	0.556571	1	1	1.60122e-12	24.455
1/sp|P07327|ADH1A_HUMAN	1	3	2000-01-01	Control/EtOH	1.14045	0.998947	0.998947	5.12266e-05	6.85459
1/sp|P07339|CATD_HUMAN	4	32	2000-01-01	Control/EtOH	-1.33609	1	-1	0	70.0933
1/sp|P07355|ANXA2_HUMAN	3	23	2000-01-01	Control/EtOH	-1.11243	1	-1	0	52.5201
1/sp|P07384|CAN1_HUMAN	5	47	2000-01-01	Control/EtOH	-0.452347	0.992672	-0.992672	0.00037307	4.90868
1/sp|P07437|TBB5_HUMAN	2	16	2000-01-01	Control/EtOH	-2.1483	1	-1	0	69.3192
1/sp|P07602|SAP_HUMAN	1	8	2000-01-01	Control/EtOH	-2.06218	1	-1	0	40.7532
1/sp|P07741|APT_HUMAN	1	7	2000-01-01	Control/EtOH	0.0207878	0.0124292	0.0124292	0.369174	-4.3752
1/sp|P07858|CATB_HUMAN	1	5	2000-01-01	Control/EtOH	-1.15215	0.678233	-0.678233	0.0200775	0.745662
1/sp|P07900|HS90A_HUMAN	2	32	2000-01-01	Control/EtOH	0.122295	0.308912	0.308912	0.0855564	-0.805211
1/sp|P08133|ANXA6_HUMAN	8	57	2000-01-01	Control/EtOH	-1.19402	1	-1	0	51.4598
1/sp|P08238|HS90B_HUMAN	2	21	2000-01-01	Control/EtOH	-0.63248	1	-1	5.39363e-09	15.7397
1/sp|P08319|ADH4_HUMAN	4	21	2000-01-01	Control/EtOH	3.19527	1	1	0	116.079
1/sp|P08574|CY1_HUMAN	1	13	2000-01-01	Control/EtOH	-0.31873	0.406412	-0.406412	0.0583472	-0.378816
1/sp|P08670|VIME_HUMAN	1	9	2000-01-01	Control/EtOH	-5.73204	1	-1	0	102.472
1/sp|P08758|ANXA5_HUMAN	2	16	2000-01-01	Control/EtOH	-0.629869	0.673388	-0.673388	0.0220321	0.72355
1/sp|P08779|K1C16_HUMAN	1	8	2000-01-01	Control/EtOH	0.997398	1	1	1.98353e-12	23.8463
1/sp|P08865|RSSA_HUMAN	2	10	2000-01-01	Control/EtOH	-0.996046	0.99914	-0.99914	3.49774e-05	7.05736
1/sp|P09104|ENOG_HUMAN	1	6	2000-01-01	Control/EtOH	-0.316594	0.025212	-0.025212	0.282022	-3.6549
1/sp|P09110|THIK_HUMAN	1	8	2000-01-01	Control/EtOH	1.09153	0.997595	0.997595	0.000109685	6.02775
1/sp|P09382|LEG1_HUMAN	1	6	2000-01-01	Control/EtOH	-0.713569	0.105024	-0.105024	0.171747	-2.14261
1/sp|P09467|F16P1_HUMAN	3	27	2000-01-01	Control/EtOH	2.1811	1	1	0	73.8084
1/sp|P09622|DLDH_HUMAN	1	11	2000-01-01	Control/EtOH	0.896877	1	1	5.03401e-10	17.9397
1/sp|P0C0L4|CO4A_HUMAN	1	8	2000-01-01	Control/EtOH	-0.754318	0.875094	-0.875094	0.00788652	1.94677
1/sp|P10599|THIO_HUMAN	1	14	2000-01-01	Control/EtOH	0.363077	0.999972	0.999972	1.25187e-06	10.4933
1/sp|P10620|MGST1_HUMAN	1	18	2000-01-01	Control/EtOH	0.624951	0.999982	0.999982	5.89251e-07	10.9284
1/sp|P10809|CH60_HUMAN	2	34	2000-01-01	Control/EtOH	0.0778732	0.00982469	0.00982469	0.381583	-4.61298
1/sp|P10909|CLUS_HUMAN	3	18	2000-01-01	Control/EtOH	-1.14257	1	-1	4.36428e-13	25.1619
1/sp|P11021|BIP_HUMAN	6	60	2000-01-01	Control/EtOH	-1.1349	1	-1	0	119.452
1/sp|P11142|HSP7C_HUMAN	2	13	2000-01-01	Control/EtOH	-2.51281	1	-1	0	67.582
1/sp|P11182|ODB2_HUMAN	1	3	2000-01-01	Control/EtOH	-1.09094	0.368	-0.368	0.074271	-0.540805
1/sp|P11216|PYGB_HUMAN	1	9	2000-01-01	Control/EtOH	-0.371882	0.375666	-0.375666	0.0710916	-0.507986
1/sp|P11226|MBL2_HUMAN	1	9	2000-01-01	Control/EtOH	0.188349	0.262795	0.262795	0.0925878	-1.03149
1/sp|P11310|ACADM_HUMAN	1	4	2000-01-01	Control/EtOH	1.71829	0.999998	0.999998	3.16946e-08	13.1182
1/sp|P11498|PYC_HUMAN	8	83	2000-01-01	Control/EtOH	-1.24657	1	-1	0	121.868
1/sp|P11509|CP2A6_HUMAN	1	7	2000-01-01	Control/EtOH	-0.432336	0.0439118	-0.0439118	0.23369	-3.08067
1/sp|P11586|C1TC_HUMAN	6	52	2000-01-01	Control/EtOH	0.732333	1	1	0	63.1812
1/sp|P11712|CP2C9_HUMAN	1	10	2000-01-01	Control/EtOH	1.56686	0.999953	0.999953	2.37499e-06	9.97537
1/sp|P12235|ADT1_HUMAN	1	4	2000-01-01	Control/EtOH	-0.298488	0.0358411	-0.0358411	0.243469	-3.29216
1/sp|P12268|IMDH2_HUMAN	1	7	2000-01-01	Control/EtOH	-0.926213	0.998398	-0.998398	8.58082e-05	6.43516
1/sp|P12956|XRCC6_HUMAN	1	6	2000-01-01	Control/EtOH	-0.00177843	0.0146838	-0.0146838	0.350251	-4.20622
1/sp|P13010|XRCC5_HUMAN	1	10	2000-01-01	Control/EtOH	-0.811204	0.995243	-0.995243	0.000213273	5.34347
1/sp|P13489|RINI_HUMAN	2	13	2000-01-01	Control/EtOH	-0.136222	0.00102421	-0.00102421	0.399995	-6.88281
1/sp|P13639|EF2_HUMAN	5	50	2000-01-01	Control/EtOH	-0.683317	1	-1	0	69.6399
1/sp|P13645|K1C10_HUMAN	6	88	2000-01-01	Control/EtOH	0.452457	1	1	0	63.7033
1/sp|P13796|PLSL_HUMAN	4	25	2000-01-01	Control/EtOH	-1.51974	1	-1	0	57.1916
1/sp|P13797|PLST_HUMAN	1	8	2000-01-01	Control/EtOH	-0.177835	0.0453216	-0.0453216	0.230395	-3.04759
1/sp|P13804|ETFA_HUMAN	2	19	2000-01-01	Control/EtOH	1.73408	1	1	0	81.4343
1/sp|P14174|MIF_HUMAN	1	10	2000-01-01	Control/EtOH	0.505751	0.380439	0.380439	0.0630719	-0.487687
1/sp|P14406|CX7A2_HUMAN	1	7	2000-01-01	Control/EtOH	0.213925	0.0401358	0.0401358	0.235328	-3.17452
1/sp|P14550|AK1A1_HUMAN	1	8	2000-01-01	Control/EtOH	-0.788275	0.978524	-0.978524	0.00133629	3.81912
1/sp|P14618|KPYM_HUMAN	4	31	2000-01-01	Control/EtOH	-0.030812	2.69275e-08	-2.69275e-08	0.422434	-17.4301
1/sp|P14625|ENPL_HUMAN	3	26	2000-01-01	Control/EtOH	0.805428	1	1	4.25756e-12	22.9148
1/sp|P14923|PLAK_HUMAN	10	104	2000-01-01	Control/EtOH	0.0268511	0.000214959	0.000214959	0.411424	-8.44485
1/sp|P15428|PGDH_HUMAN	1	4	2000-01-01	Control/EtOH	-1.04049	0.905648	-0.905648	0.00544977	2.26161
1/sp|P15880|RS2_HUMAN	1	15	2000-01-01	Control/EtOH	-1.21915	1	-1	2.7971e-14	27.3793
1/sp|P15924|DESP_HUMAN	17	155	2000-01-01	Control/EtOH	0.253269	2.12025e-16	2.12025e-16	0.424392	-36.0898
1/sp|P16152|CBR1_HUMAN	4	33	2000-01-01	Control/EtOH	1.98249	1	1	0	116.612
1/sp|P16219|ACADS_HUMAN	1	14	2000-01-01	Control/EtOH	0.490557	0.635718	0.635718	0.0320002	0.556829
1/sp|P16435|NCPR_HUMAN	1	5	2000-01-01	Control/EtOH	0.575888	0.654645	0.654645	0.0269287	0.639519
1/sp|P16615|AT2A2_HUMAN	1	9	2000-01-01	Control/EtOH	0.132468	0.0151356	0.0151356	0.345349	-4.17545
1/sp|P16662|UD2B7_HUMAN	1	7	2000-01-01	Control/EtOH	1.33457	0.999954	0.999954	2.14516e-06	9.98092
1/sp|P17844|DDX5_HUMAN	2	8	2000-01-01	Control/EtOH	-0.55062	0.0143781	-0.0143781	0.352675	-4.22757
1/sp|P17858|PFKAL_HUMAN	1	11	2000-01-01	Control/EtOH	-0.644315	0.816659	-0.816659	0.0119994	1.49388
1/sp|P17987|TCPA_HUMAN	1	9	2000-01-01	Control/EtOH	-0.602972	0.838468	-0.838468	0.0109323	1.64687
1/sp|P18077|RL35A_HUMAN	1	6	2000-01-01	Control/EtOH	-1.00371	0.962827	-0.962827	0.0022323	3.2543
1/sp|P18085|ARF4_HUMAN	2	13	2000-01-01	Control/EtOH	-0.976992	0.999668	-0.999668	9.17957e-06	8.01017
1/sp|P18124|RL7_HUMAN	3	20	2000-01-01	Control/EtOH	-1.47893	1	-1	0	66.5855
1/sp|P18283|GPX2_HUMAN	1	5	2000-01-01	Control/EtOH	0.254952	0.0466795	0.0466795	0.22874	-3.01665
1/sp|P19404|NDUV2_HUMAN	1	10	2000-01-01	Control/EtOH	0.0732139	0.0108189	0.0108189	0.378243	-4.51559
1/sp|P19474|RO52_HUMAN	1	12	2000-01-01	Control/EtOH	-4.24797	1	-1	0	115.151
1/sp|P19971|TYPH_HUMAN	1	16	2000-01-01	Control/EtOH	1.04074	1	1	7.18881e-12	22.1018
1/sp|P20073|ANXA7_HUMAN	1	5	2000-01-01	Control/EtOH	-2.70576	1	-1	1.88621e-15	30.299
1/sp|P20132|SDHL_HUMAN	1	13	2000-01-01	Control/EtOH	-1.25194	0.998518	-0.998518	7.28369e-05	6.51286
1/sp|P21333|FLNA_HUMAN	1	3	2000-01-01	Control/EtOH	-3.46158	1	-1	1.28036e-09	17.0609
1/sp|P21397|AOFA_HUMAN	1	5	2000-01-01	Control/EtOH	1.30436	0.977033	0.977033	0.00149543	3.75044
1/sp|P21399|ACOC_HUMAN	1	3	2000-01-01	Control/EtOH	0.703973	0.821679	0.821679	0.0114394	1.52777
1/sp|P21549|SPYA_HUMAN	9	77	2000-01-01	Control/EtOH	0.573556	1	1	8.71509e-09	15.2744
1/sp|P21695|GPDA_HUMAN	1	10	2000-01-01	Control/EtOH	-0.12322	0.014053	-0.014053	0.355082	-4.25077
1/sp|P21964|COMT_HUMAN	1	10	2000-01-01	Control/EtOH	0.14356	0.0186977	0.0186977	0.326341	-3.96048
1/sp|P21980|TGM2_HUMAN	2	21	2000-01-01	Control/EtOH	-1.06415	1	-1	4.04004e-10	18.041
1/sp|P22234|PUR6_HUMAN	1	10	2000-01-01	Control/EtOH	0.0673471	0.0130614	0.0130614	0.363376	-4.32494
1/sp|P22307|NLTP_HUMAN	1	5	2000-01-01	Control/EtOH	-1.31153	0.99999	-0.99999	4.06967e-07	11.508
1/sp|P22694|KAPCB_HUMAN	1	6	2000-01-01	Control/EtOH	-0.683177	0.634478	-0.634478	0.0330354	0.551477
1/sp|P23141|EST1_HUMAN	1	9	2000-01-01	Control/EtOH	1.73183	1	1	1.16899e-14	27.8893
1/sp|P23378|GCSP_HUMAN	1	3	2000-01-01	Control/EtOH	-0.0481108	0.0192399	-0.0192399	0.315762	-3.93134
1/sp|P23396|RS3_HUMAN	3	26	2000-01-01	Control/EtOH	-0.808155	0.995712	-0.995712	0.000176653	5.4477
1/sp|P23526|SAHH_HUMAN	1	6	2000-01-01	Control/EtOH	1.38803	1	1	1.01138e-08	15.062
1/sp|P23528|COF1_HUMAN	1	6	2000-01-01	Control/EtOH	0.429686	0.275871	0.275871	0.0872478	-0.965038
1/sp|P24666|PPAC_HUMAN	1	7	2000-01-01	Control/EtOH	-0.571156	0.171757	-0.171757	0.119959	-1.57323
1/sp|P24752|THIL_HUMAN	1	7	2000-01-01	Control/EtOH	2.16219	1	1	4.05861e-15	28.8397
1/sp|P24928|RPB1_HUMAN	1	6	2000-01-01	Control/EtOH	-0.476099	0.133491	-0.133491	0.146207	-1.87043
1/sp|P25311|ZA2G_HUMAN	1	8	2000-01-01	Control/EtOH	0.060464	0.0130707	0.0130707	0.362204	-4.32422
1/sp|P25325|THTM_HUMAN	2	21	2000-01-01	Control/EtOH	1.65192	1	1	0	49.6742
1/sp|P25705|ATPA_HUMAN	9	133	2000-01-01	Control/EtOH	0.249709	0.999863	0.999863	4.18387e-06	8.89528
1/sp|P25789|PSA4_HUMAN	1	3	2000-01-01	Control/EtOH	0.102236	0.019205	0.019205	0.318438	-3.9332
1/sp|P26373|RL13_HUMAN	2	13	2000-01-01	Control/EtOH	-0.343414	0.114174	-0.114174	0.157236	-2.0488
1/sp|P26641|EF1G_HUMAN	1	6	2000-01-01	Control/EtOH	-1.00819	0.99144	-0.99144	0.000463297	4.75202
1/sp|P27144|KAD4_HUMAN	1	6	2000-01-01	Control/EtOH	-0.553343	0.704595	-0.704595	0.0162462	0.869277
1/sp|P27348|1433T_HUMAN	1	9	2000-01-01	Control/EtOH	-0.411807	0.996759	-0.996759	0.000146257	5.72854
1/sp|P27708|PYR1_HUMAN	1	6	2000-01-01	Control/EtOH	-0.0523477	0.0130747	-0.0130747	0.361028	-4.32391
1/sp|P27824|CALX_HUMAN	1	12	2000-01-01	Control/EtOH	-0.996882	0.999917	-0.999917	3.36875e-06	9.39702
1/sp|P28066|PSA5_HUMAN	2	10	2000-01-01	Control/EtOH	-0.551913	0.471345	-0.471345	0.0479219	-0.114745
1/sp|P28070|PSB4_HUMAN	1	5	2000-01-01	Control/EtOH	-0.143042	0.0295466	-0.0295466	0.263966	-3.4918
1/sp|P28288|ABCD3_HUMAN	5	40	2000-01-01	Control/EtOH	-0.976353	1	-1	7.95564e-13	24.7743
1/sp|P28799|GRN_HUMAN	1	9	2000-01-01	Control/EtOH	-1.41536	1	-1	0	64.2871
1/sp|P28838|AMPL_HUMAN	1	5	2000-01-01	Control/EtOH	0.556866	0.21397	0.21397	0.103372	-1.30116
1/sp|P28845|DHI1_HUMAN	1	4	2000-01-01	Control/EtOH	1.19283	0.990827	0.990827	0.000496618	4.68222
1/sp|P29401|TKT_HUMAN	1	11	2000-01-01	Control/EtOH	-0.0924925	0.0110804	-0.0110804	0.377123	-4.49143
1/sp|P30038|AL4A1_HUMAN	5	53	2000-01-01	Control/EtOH	0.31945	0.000328827	0.000328827	0.40835	-8.01965
1/sp|P30041|PRDX6_HUMAN	3	18	2000-01-01	Control/EtOH	1.86384	1	1	0	61.6983
1/sp|P30044|PRDX5_HUMAN	1	8	2000-01-01	Control/EtOH	1.38907	1	1	2.59052e-15	29.5615
1/sp|P30048|PRDX3_HUMAN	1	7	2000-01-01	Control/EtOH	0.545588	0.802144	0.802144	0.0125725	1.39975
1/sp|P30050|RL12_HUMAN	3	36	2000-01-01	Control/EtOH	0.124895	0.000188815	0.000188815	0.413457	-8.57456
1/sp|P30084|ECHM_HUMAN	3	16	2000-01-01	Control/EtOH	2.33683	1	1	0	66.7088
1/sp|P30085|KCY_HUMAN	3	15	2000-01-01	Control/EtOH	-0.391449	0.00137636	-0.00137636	0.398935	-6.58694
1/sp|P30086|PEBP1_HUMAN	1	10	2000-01-01	Control/EtOH	0.556695	0.996809	0.996809	0.000132843	5.74418
1/sp|P30101|PDIA3_HUMAN	2	24	2000-01-01	Control/EtOH	-0.286246	0.00871896	-0.00871896	0.385988	-4.7335
1/sp|P30533|AMRP_HUMAN	1	7	2000-01-01	Control/EtOH	0.0432309	0.0144892	0.0144892	0.351465	-4.21976
1/sp|P31040|SDHA_HUMAN	1	13	2000-01-01	Control/EtOH	2.66124	1	1	0	76.732
1/sp|P31153|METK2_HUMAN	3	24	2000-01-01	Control/EtOH	0.183989	8.62572e-06	8.62572e-06	0.415475	-11.6608
1/sp|P31327|CPSM_HUMAN	53	707	2000-01-01	Control/EtOH	0.16405	6.65274e-06	6.65274e-06	0.41648	-11.9205
1/sp|P31513|FMO3_HUMAN	3	28	2000-01-01	Control/EtOH	0.659183	0.991768	0.991768	0.000431061	4.79143
1/sp|P32119|PRDX2_HUMAN	3	20	2000-01-01	Control/EtOH	0.6008	0.945234	0.945234	0.00282402	2.84837
1/sp|P32754|HPPD_HUMAN	1	7	2000-01-01	Control/EtOH	-0.112739	0.0129329	-0.0129329	0.364544	-4.33496
1/sp|P32929|CGL_HUMAN	1	5	2000-01-01	Control/EtOH	0.376898	0.0635496	0.0635496	0.212002	-2.69028
1/sp|P32969|RL9_HUMAN	1	6	2000-01-01	Control/EtOH	-0.456951	0.106399	-0.106399	0.169956	-2.12807
1/sp|P33121|ACSL1_HUMAN	3	22	2000-01-01	Control/EtOH	0.741611	1	1	3.84925e-09	15.9834
1/sp|P33991|MCM4_HUMAN	1	8	2000-01-01	Control/EtOH	-0.646632	0.430394	-0.430394	0.0552686	-0.280244
1/sp|P34896|GLYC_HUMAN	1	5	2000-01-01	Control/EtOH	0.611733	0.602451	0.602451	0.0340679	0.415687
1/sp|P34897|GLYM_HUMAN	2	14	2000-01-01	Control/EtOH	0.0399404	0.000127613	0.000127613	0.414468	-8.96638
1/sp|P34913|HYES_HUMAN	1	4	2000-01-01	Control/EtOH	0.471987	0.225473	0.225473	0.101538	-1.23405
1/sp|P35268|RL22_HUMAN	2	14	2000-01-01	Control/EtOH	-0.387879	0.920898	-0.920898	0.00459713	2.45461
1/sp|P35527|K1C9_HUMAN	5	78	2000-01-01	Control/EtOH	0.543136	1	1	0	45.325
1/sp|P35558|PCKGC_HUMAN	2	15	2000-01-01	Control/EtOH	-0.0222938	0.062541	-0.062541	0.213694	-2.70735
1/sp|P35573|GDE_HUMAN	7	46	2000-01-01	Control/EtOH	0.950501	1	1	1.72053e-11	21.0176
1/sp|P35579|MYH9_HUMAN	11	117	2000-01-01	Control/EtOH	-5.9956	1	-1	0	1580.6
1/sp|P35580|MYH10_HUMAN	2	15	2000-01-01	Control/EtOH	-5.14267	1	-1	0	171.769
1/sp|P35606|COPB2_HUMAN	1	4	2000-01-01	Control/EtOH	-0.906711	0.762436	-0.762436	0.0146694	1.16608
1/sp|P35754|GLRX1_HUMAN	1	8	2000-01-01	Control/EtOH	0.441809	0.986222	0.986222	0.000654671	4.27083
1/sp|P35908|K22E_HUMAN	3	38	2000-01-01	Control/EtOH	0.501335	1	1	0	46.3585
1/sp|P35914|HMGCL_HUMAN	1	11	2000-01-01	Control/EtOH	1.13881	0.999998	0.999998	5.73503e-08	12.9207
1/sp|P36542|ATPG_HUMAN	1	5	2000-01-01	Control/EtOH	-1.12751	0.994242	-0.994242	0.000275351	5.15143
1/sp|P36578|RL4_HUMAN	4	36	2000-01-01	Control/EtOH	-0.7858	1	-1	3.32772e-10	18.3769
1/sp|P36776|LONM_HUMAN	2	15	2000-01-01	Control/EtOH	-1.34703	1	-1	1.35825e-15	30.5966
1/sp|P36957|ODO2_HUMAN	1	5	2000-01-01	Control/EtOH	0.306934	0.0318296	0.0318296	0.254626	-3.41501
1/sp|P36959|GMPR1_HUMAN	1	8	2000-01-01	Control/EtOH	0.353787	0.196767	0.196767	0.114414	-1.40663
1/sp|P37059|DHB2_HUMAN	2	16	2000-01-01	Control/EtOH	0.0546399	0.00179075	0.00179075	0.396806	-6.32333
1/sp|P37108|SRP14_HUMAN	1	9	2000-01-01	Control/EtOH	-1.11216	1	-1	7.06464e-15	28.3967
1/sp|P38117|ETFB_HUMAN	1	4	2000-01-01	Control/EtOH	-0.601626	0.156251	-0.156251	0.127462	-1.68639
1/sp|P38646|GRP75_HUMAN	5	58	2000-01-01	Control/EtOH	-0.947783	1	-1	0	158.703
1/sp|P39060|COIA1_HUMAN	1	4	2000-01-01	Control/EtOH	-0.530598	0.133428	-0.133428	0.148049	-1.87098
1/sp|P39656|OST48_HUMAN	2	12	2000-01-01	Control/EtOH	0.65228	0.875356	0.875356	0.00748112	1.94917
1/sp|P40227|TCPZ_HUMAN	1	12	2000-01-01	Control/EtOH	0.178946	0.0197357	0.0197357	0.311709	-3.90539
1/sp|P40261|NNMT_HUMAN	1	7	2000-01-01	Control/EtOH	1.17451	0.999954	0.999954	1.91677e-06	9.99689
1/sp|P40763|STAT3_HUMAN	1	4	2000-01-01	Control/EtOH	-1.99881	0.999994	-0.999994	1.55487e-07	12.029
1/sp|P40926|MDHM_HUMAN	3	24	2000-01-01	Control/EtOH	-0.516881	0.117987	-0.117987	0.155402	-2.01163
1/sp|P40939|ECHA_HUMAN	1	6	2000-01-01	Control/EtOH	1.36989	0.999962	0.999962	1.72614e-06	10.1794
1/sp|P41252|SYIC_HUMAN	2	6	2000-01-01	Control/EtOH	-0.892408	0.852411	-0.852411	0.0104691	1.75364
1/sp|P42357|HUTH_HUMAN	1	9	2000-01-01	Control/EtOH	-0.391581	0.996929	-0.996929	0.000119842	5.78262
1/sp|P42704|LPPRC_HUMAN	5	35	2000-01-01	Control/EtOH	-0.291818	3.01627e-06	-3.01627e-06	0.420463	-12.7115
1/sp|P42765|THIM_HUMAN	7	86	2000-01-01	Control/EtOH	0.00284341	8.89485e-13	8.89485e-13	0.423414	-27.7481
1/sp|P43155|CACP_HUMAN	1	3	2000-01-01	Control/EtOH	-0.0277574	0.0213121	-0.0213121	0.300672	-3.82694
1/sp|P43243|MATR3_HUMAN	1	13	2000-01-01	Control/EtOH	-0.289393	0.905048	-0.905048	0.00576391	2.25462
1/sp|P43490|NAMPT_HUMAN	4	39	2000-01-01	Control/EtOH	-1.08705	1	-1	0	43.7495
1/sp|P46109|CRKL_HUMAN	1	3	2000-01-01	Control/EtOH	-0.185047	0.0258563	-0.0258563	0.27907	-3.629
1/sp|P46776|RL27A_HUMAN	2	20	2000-01-01	Control/EtOH	-1.28629	1	-1	0	40.7701
1/sp|P46777|RL5_HUMAN	1	7	2000-01-01	Control/EtOH	0.577393	0.252555	0.252555	0.0961639	-1.08503
1/sp|P46781|RS9_HUMAN	5	33	2000-01-01	Control/EtOH	-1.90372	1	-1	0	97.2838
1/sp|P46782|RS5_HUMAN	1	16	2000-01-01	Control/EtOH	-1.23491	1	-1	0	49.0085
1/sp|P46783|RS10_HUMAN	1	8	2000-01-01	Control/EtOH	-0.0808262	0.0111494	-0.0111494	0.375998	-4.48515
1/sp|P46940|IQGA1_HUMAN	1	13	2000-01-01	Control/EtOH	-0.70164	0.994502	-0.994502	0.000253032	5.19788
1/sp|P46977|STT3A_HUMAN	1	6	2000-01-01	Control/EtOH	-0.00259269	0.0148969	-0.0148969	0.347809	-4.1916
1/sp|P47897|SYQ_HUMAN	1	4	2000-01-01	Control/EtOH	-0.582156	0.086676	-0.086676	0.185932	-2.35491
1/sp|P47989|XDH_HUMAN	1	6	2000-01-01	Control/EtOH	0.610398	0.249265	0.249265	0.0979531	-1.10254
1/sp|P48047|ATPO_HUMAN	3	30	2000-01-01	Control/EtOH	-0.61349	1	-1	1.08065e-09	17.301
1/sp|P48444|COPD_HUMAN	1	10	2000-01-01	Control/EtOH	-0.300994	0.0259196	-0.0259196	0.276094	-3.62649
1/sp|P48637|GSHB_HUMAN	1	7	2000-01-01	Control/EtOH	-0.410579	0.54597	-0.54597	0.0425395	0.184402
1/sp|P48735|IDHP_HUMAN	6	49	2000-01-01	Control/EtOH	0.871894	1	1	1.53323e-10	18.7091
1/sp|P49326|FMO5_HUMAN	1	6	2000-01-01	Control/EtOH	0.864499	0.896679	0.896679	0.006394	2.16085
1/sp|P49327|FAS_HUMAN	16	148	2000-01-01	Control/EtOH	1.0751	1	1	0	219.605
1/sp|P49354|FNTA_HUMAN	1	6	2000-01-01	Control/EtOH	0.230853	0.378736	0.378736	0.0646896	-0.494916
1/sp|P49411|EFTU_HUMAN	3	27	2000-01-01	Control/EtOH	-2.35229	1	-1	0	140.444
1/sp|P49591|SYSC_HUMAN	1	5	2000-01-01	Control/EtOH	1.05693	0.917217	0.917217	0.00486322	2.40512
1/sp|P49638|TTPA_HUMAN	1	4	2000-01-01	Control/EtOH	-1.03714	0.98028	-0.98028	0.00119139	3.90622
1/sp|P49721|PSB2_HUMAN	1	4	2000-01-01	Control/EtOH	-0.192095	0.0244344	-0.0244344	0.287857	-3.68703
1/sp|P49748|ACADV_HUMAN	1	7	2000-01-01	Control/EtOH	-0.909462	0.995438	-0.995438	0.00019445	5.38553
1/sp|P49790|NU153_HUMAN	1	10	2000-01-01	Control/EtOH	0.303035	0.363814	0.363814	0.07586	-0.558847
1/sp|P49821|NDUV1_HUMAN	1	5	2000-01-01	Control/EtOH	-0.0677633	0.0175245	-0.0175245	0.3366	-4.02647
1/sp|P50213|IDH3A_HUMAN	1	4	2000-01-01	Control/EtOH	0.477014	0.167023	0.167023	0.123713	-1.60687
1/sp|P50225|ST1A1_HUMAN	1	9	2000-01-01	Control/EtOH	-0.266494	0.0597696	-0.0597696	0.218735	-2.75563
1/sp|P50416|CPT1A_HUMAN	1	7	2000-01-01	Control/EtOH	-0.0775002	0.0132845	-0.0132845	0.357472	-4.30778
1/sp|P50440|GATM_HUMAN	1	10	2000-01-01	Control/EtOH	-0.375956	0.93713	-0.93713	0.00321922	2.70175
1/sp|P50552|VASP_HUMAN	1	9	2000-01-01	Control/EtOH	0.202638	0.0221515	0.0221515	0.297862	-3.78745
1/sp|P50895|BCAM_HUMAN	1	5	2000-01-01	Control/EtOH	-0.1426	0.0187231	-0.0187231	0.323727	-3.9591
1/sp|P50914|RL14_HUMAN	1	12	2000-01-01	Control/EtOH	-1.44248	1	-1	0	44.3829
1/sp|P50991|TCPD_HUMAN	2	9	2000-01-01	Control/EtOH	-0.398187	0.0707485	-0.0707485	0.198214	-2.57525
1/sp|P51114|FXR1_HUMAN	1	3	2000-01-01	Control/EtOH	-0.590029	0.183397	-0.183397	0.118101	-1.4935
1/sp|P51570|GALK1_HUMAN	6	47	2000-01-01	Control/EtOH	0.0209667	0.000203111	0.000203111	0.412442	-8.50155
1/sp|P51648|AL3A2_HUMAN	1	11	2000-01-01	Control/EtOH	0.329089	0.135677	0.135677	0.138755	-1.85167
1/sp|P51649|SSDH_HUMAN	1	8	2000-01-01	Control/EtOH	0.660196	0.997832	0.997832	0.000100495	6.13165
1/sp|P51659|DHB4_HUMAN	6	68	2000-01-01	Control/EtOH	-0.290247	5.45311e-06	-5.45311e-06	0.418478	-12.1193
1/sp|P51665|PSMD7_HUMAN	1	17	2000-01-01	Control/EtOH	-0.618759	0.999994	-0.999994	1.89283e-07	12.0061
1/sp|P51812|KS6A3_HUMAN	1	3	2000-01-01	Control/EtOH	-0.591375	0.0974889	-0.0974889	0.178871	-2.22544
1/sp|P52292|IMA1_HUMAN	1	5	2000-01-01	Control/EtOH	-0.435225	0.685341	-0.685341	0.0171615	0.778429
1/sp|P53007|TXTP_HUMAN	1	8	2000-01-01	Control/EtOH	0.0570978	0.0125532	0.0125532	0.368023	-4.36515
1/sp|P53597|SUCA_HUMAN	2	19	2000-01-01	Control/EtOH	0.673683	0.999994	0.999994	2.23487e-07	11.9829
1/sp|P53618|COPB_HUMAN	2	15	2000-01-01	Control/EtOH	-0.688008	0.984035	-0.984035	0.000926231	4.12126
1/sp|P53621|COPA_HUMAN	2	9	2000-01-01	Control/EtOH	-0.550181	0.213859	-0.213859	0.105227	-1.30182
1/sp|P53992|SC24C_HUMAN	1	5	2000-01-01	Control/EtOH	-1.96142	1	-1	2.26779e-11	19.9753
1/sp|P53999|TCP4_HUMAN	1	8	2000-01-01	Control/EtOH	-1.86951	0.998611	-0.998611	6.06739e-05	6.57797
1/sp|P54136|SYRC_HUMAN	2	14	2000-01-01	Control/EtOH	-0.171112	0.000661983	-0.000661983	0.402104	-7.31961
1/sp|P54577|SYYC_HUMAN	1	11	2000-01-01	Control/EtOH	0.684656	0.643924	0.643924	0.0299607	0.592437
1/sp|P54619|AAKG1_HUMAN	2	9	2000-01-01	Control/EtOH	-0.898268	0.669234	-0.669234	0.0239973	0.704725
1/sp|P54819|KAD2_HUMAN	1	6	2000-01-01	Control/EtOH	0.225427	0.099176	0.099176	0.177097	-2.20641
1/sp|P54840|GYS2_HUMAN	1	3	2000-01-01	Control/EtOH	-0.697519	0.11405	-0.11405	0.159072	-2.05002
1/sp|P54868|HMCS2_HUMAN	2	14	2000-01-01	Control/EtOH	2.30682	1	1	0	44.4627
1/sp|P55072|TERA_HUMAN	2	6	2000-01-01	Control/EtOH	0.15827	0.00154942	0.00154942	0.397872	-6.46832
1/sp|P55084|ECHB_HUMAN	4	36	2000-01-01	Control/EtOH	0.370265	0.010231	0.010231	0.380474	-4.57205
1/sp|P55157|MTP_HUMAN	5	41	2000-01-01	Control/EtOH	0.650982	0.999997	0.999997	8.61306e-08	12.6678
1/sp|P55196|AFAD_HUMAN	1	6	2000-01-01	Control/EtOH	-0.94521	0.981395	-0.981395	0.0010539	3.96555
1/sp|P55786|PSA_HUMAN	1	7	2000-01-01	Control/EtOH	0.85889	0.999998	0.999998	4.36748e-08	12.9766
1/sp|P56134|ATPK_HUMAN	2	16	2000-01-01	Control/EtOH	0.107368	0.000239142	0.000239142	0.410403	-8.33821
1/sp|P56192|SYMC_HUMAN	1	6	2000-01-01	Control/EtOH	-1.08996	0.964529	-0.964529	0.00210734	3.30293
1/sp|P56470|LEG4_HUMAN	5	64	2000-01-01	Control/EtOH	-0.650982	1	-1	0	40.5712
1/sp|P56537|IF6_HUMAN	1	3	2000-01-01	Control/EtOH	0.267733	0.0274545	0.0274545	0.270074	-3.56739
1/sp|P59998|ARPC4_HUMAN	2	11	2000-01-01	Control/EtOH	-2.35192	1	-1	0	72.2756
1/sp|P60660|MYL6_HUMAN	1	5	2000-01-01	Control/EtOH	-6.19	1	-1	0	70.0569
1/sp|P60842|IF4A1_HUMAN	2	16	2000-01-01	Control/EtOH	-1.13952	0.999964	-0.999964	1.54412e-06	10.2334
1/sp|P60953|CDC42_HUMAN	1	10	2000-01-01	Control/EtOH	-0.228634	0.0250285	-0.0250285	0.284952	-3.66239
1/sp|P61006|RAB8A_HUMAN	1	8	2000-01-01	Control/EtOH	0.308019	0.0735577	0.0735577	0.192954	-2.53328
1/sp|P61019|RAB2A_HUMAN	1	4	2000-01-01	Control/EtOH	0.752982	0.330113	0.330113	0.0822589	-0.707676
1/sp|P61026|RAB10_HUMAN	1	11	2000-01-01	Control/EtOH	-0.221835	0.0199847	-0.0199847	0.310348	-3.8926
1/sp|P61225|RAP2B_HUMAN	1	5	2000-01-01	Control/EtOH	-2.49561	1	-1	3.03397e-12	23.593
1/sp|P61247|RS3A_HUMAN	3	34	2000-01-01	Control/EtOH	-0.614374	1	-1	2.68935e-10	18.4965
1/sp|P61289|PSME3_HUMAN	1	5	2000-01-01	Control/EtOH	1.16619	0.962581	0.962581	0.00236267	3.24745
1/sp|P61313|RL15_HUMAN	2	11	2000-01-01	Control/EtOH	-1.74779	1	-1	0	36.5015
1/sp|P61353|RL27_HUMAN	1	5	2000-01-01	Control/EtOH	0.91367	0.685139	0.685139	0.0181337	0.777491
1/sp|P61626|LYSC_HUMAN	1	11	2000-01-01	Control/EtOH	0.461407	0.552856	0.552856	0.0375228	0.212218
1/sp|P61978|HNRPK_HUMAN	2	10	2000-01-01	Control/EtOH	-1.14032	0.999999	-0.999999	1.18367e-08	14.176
1/sp|P61981|1433G_HUMAN	1	12	2000-01-01	Control/EtOH	-1.2912	1	-1	6.11356e-14	26.8179
1/sp|P62081|RS7_HUMAN	2	22	2000-01-01	Control/EtOH	-0.0386026	1	-1	5.37998e-13	25.0032
1/sp|P62136|PP1A_HUMAN	1	6	2000-01-01	Control/EtOH	-1.50952	1	-1	1.2729e-11	21.2281
1/sp|P62241|RS8_HUMAN	3	22	2000-01-01	Control/EtOH	-0.922817	1	-1	5.84507e-11	19.6056
1/sp|P62244|RS15A_HUMAN	2	13	2000-01-01	Control/EtOH	-0.829915	1	-1	3.82743e-11	19.7073
1/sp|P62249|RS16_HUMAN	2	20	2000-01-01	Control/EtOH	-1.01562	1	-1	6.09336e-12	22.6378
1/sp|P62263|RS14_HUMAN	1	6	2000-01-01	Control/EtOH	-0.17776	0.018032	-0.018032	0.334064	-3.99741
1/sp|P62269|RS18_HUMAN	2	15	2000-01-01	Control/EtOH	-0.236518	0.000413876	-0.000413876	0.405243	-7.78953
1/sp|P62277|RS13_HUMAN	3	34	2000-01-01	Control/EtOH	-0.299184	0.26329	-0.26329	0.0907986	-1.02894
1/sp|P62280|RS11_HUMAN	1	8	2000-01-01	Control/EtOH	-2.12807	1	-1	3.523e-13	25.3599
1/sp|P62333|PRS10_HUMAN	1	10	2000-01-01	Control/EtOH	-0.140793	0.0127557	-0.0127557	0.365707	-4.34894
1/sp|P62424|RL7A_HUMAN	2	11	2000-01-01	Control/EtOH	-0.143662	0.397365	-0.397365	0.0614942	-0.416456
1/sp|P62495|ERF1_HUMAN	1	5	2000-01-01	Control/EtOH	-0.770841	0.879201	-0.879201	0.00708628	1.98488
1/sp|P62701|RS4X_HUMAN	3	28	2000-01-01	Control/EtOH	-1.30809	1	-1	0	62.9569
1/sp|P62753|RS6_HUMAN	1	10	2000-01-01	Control/EtOH	-1.71454	1	-1	1.79034e-13	25.9253
1/sp|P62805|H4_HUMAN	2	18	2000-01-01	Control/EtOH	-1.77878	1	-1	0	58.7839
1/sp|P62829|RL23_HUMAN	2	20	2000-01-01	Control/EtOH	-1.29949	1	-1	6.81273e-17	32.6937
1/sp|P62847|RS24_HUMAN	1	8	2000-01-01	Control/EtOH	-1.75089	1	-1	2.36848e-16	31.7265
1/sp|P62851|RS25_HUMAN	2	18	2000-01-01	Control/EtOH	0.0357399	0.000441156	0.000441156	0.403154	-7.72567
1/sp|P62888|RL30_HUMAN	1	8	2000-01-01	Control/EtOH	-0.490554	0.149761	-0.149761	0.129342	-1.73647
1/sp|P62913|RL11_HUMAN	1	9	2000-01-01	Control/EtOH	-0.391356	0.143774	-0.143774	0.133111	-1.78429
1/sp|P62937|PPIA_HUMAN	2	18	2000-01-01	Control/EtOH	-0.676368	1	-1	7.41064e-09	15.3535
1/sp|P63104|1433Z_HUMAN	3	28	2000-01-01	Control/EtOH	-0.211561	0.0192023	-0.0192023	0.319768	-3.93334
1/sp|P63173|RL38_HUMAN	1	5	2000-01-01	Control/EtOH	0.125216	0.018695	0.018695	0.327641	-3.96063
1/sp|P63241|IF5A1_HUMAN	1	11	2000-01-01	Control/EtOH	-0.200596	0.0396294	-0.0396294	0.236967	-3.18775
1/sp|P63244|RACK1_HUMAN	2	18	2000-01-01	Control/EtOH	0.345723	0.024843	0.024843	0.286407	-3.67002
1/sp|P68366|TBA4A_HUMAN	1	5	2000-01-01	Control/EtOH	-1.0926	0.989879	-0.989879	0.000568863	4.583
1/sp|P68402|PA1B2_HUMAN	1	5	2000-01-01	Control/EtOH	-0.38521	0.118049	-0.118049	0.153558	-2.01104
1/sp|P68871|HBB_HUMAN	2	28	2000-01-01	Control/EtOH	2.37286	1	1	0	164.157
1/sp|P69905|HBA_HUMAN	3	11	2000-01-01	Control/EtOH	2.41562	1	1	0	62.1484
1/sp|P78371|TCPB_HUMAN	1	4	2000-01-01	Control/EtOH	-1.2089	0.995026	-0.995026	0.000232772	5.29862
1/sp|P78527|PRKDC_HUMAN	1	9	2000-01-01	Control/EtOH	-0.22162	0.0538579	-0.0538579	0.22208	-2.86604
1/sp|P80404|GABT_HUMAN	3	36	2000-01-01	Control/EtOH	1.84863	1	1	0	129.93
1/sp|P83731|RL24_HUMAN	1	7	2000-01-01	Control/EtOH	-1.30716	1	-1	8.79204e-10	17.3058
1/sp|Q00266|METK1_HUMAN	6	116	2000-01-01	Control/EtOH	-0.329184	1	-1	7.83687e-18	35.126
1/sp|Q00325|MPCP_HUMAN	1	5	2000-01-01	Control/EtOH	0.451982	0.438152	0.438152	0.0537654	-0.248666
1/sp|Q00610|CLH1_HUMAN	2	10	2000-01-01	Control/EtOH	-6.09624	1	-1	0	127.12
1/sp|Q00839|HNRPU_HUMAN	1	12	2000-01-01	Control/EtOH	-0.898737	0.999991	-0.999991	3.01954e-07	11.5704
1/sp|Q01082|SPTB2_HUMAN	1	8	2000-01-01	Control/EtOH	-0.188286	0.0344541	-0.0344541	0.24988	-3.33307
1/sp|Q02218|ODO1_HUMAN	2	13	2000-01-01	Control/EtOH	0.682706	0.999996	0.999996	1.04265e-07	12.3198
1/sp|Q02252|MMSA_HUMAN	1	5	2000-01-01	Control/EtOH	0.322424	0.0286858	0.0286858	0.267031	-3.52225
1/sp|Q02318|CP27A_HUMAN	1	8	2000-01-01	Control/EtOH	-0.864453	0.999554	-0.999554	1.47528e-05	7.71541
1/sp|Q02338|BDH_HUMAN	4	28	2000-01-01	Control/EtOH	0.0372341	6.28916e-06	6.28916e-06	0.41748	-11.9767
1/sp|Q02543|RL18A_HUMAN	3	22	2000-01-01	Control/EtOH	-1.95018	1	-1	0	77.3656
1/sp|Q02790|FKBP4_HUMAN	1	4	2000-01-01	Control/EtOH	-0.806879	0.481753	-0.481753	0.0465053	-0.0730203
1/sp|Q02878|RL6_HUMAN	2	26	2000-01-01	Control/EtOH	-0.778818	0.999926	-0.999926	2.60377e-06	9.50827
1/sp|Q02978|M2OM_HUMAN	4	23	2000-01-01	Control/EtOH	-0.479264	0.000334252	-0.000334252	0.407318	-8.00328
1/sp|Q03426|KIME_HUMAN	1	6	2000-01-01	Control/EtOH	-1.23196	0.979953	-0.979953	0.00126348	3.88942
1/sp|Q04446|GLGB_HUMAN	2	16	2000-01-01	Control/EtOH	-0.853103	0.985919	-0.985919	0.000707587	4.24873
1/sp|Q04760|LGUL_HUMAN	1	3	2000-01-01	Control/EtOH	-0.410664	0.0297882	-0.0297882	0.262424	-3.4834
1/sp|Q04917|1433F_HUMAN	1	12	2000-01-01	Control/EtOH	-1.54878	1	-1	0	45.8028
1/sp|Q05D32|CTSL2_HUMAN	1	7	2000-01-01	Control/EtOH	-0.474097	0.440372	-0.440372	0.0522599	-0.239652
1/sp|Q06278|AOXA_HUMAN	2	10	2000-01-01	Control/EtOH	0.657288	0.974375	0.974375	0.0015777	3.63824
1/sp|Q06520|ST2A1_HUMAN	4	39	2000-01-01	Control/EtOH	2.16252	1	1	0	138.468
1/sp|Q06830|PRDX1_HUMAN	5	37	2000-01-01	Control/EtOH	-0.0762579	2.22853e-07	-2.22853e-07	0.42145	-15.3168
1/sp|Q07020|RL18_HUMAN	2	20	2000-01-01	Control/EtOH	-1.24159	1	-1	3.46343e-12	22.9912
1/sp|Q07021|C1QBP_HUMAN	2	15	2000-01-01	Control/EtOH	-0.152137	0.000272547	-0.000272547	0.409378	-8.20743
1/sp|Q07065|CKAP4_HUMAN	1	9	2000-01-01	Control/EtOH	-0.964815	0.998592	-0.998592	6.67381e-05	6.56384
1/sp|Q07864|DPOE1_HUMAN	1	7	2000-01-01	Control/EtOH	0.170754	0.033307	0.033307	0.251467	-3.36811
1/sp|Q08426|ECHP_HUMAN	10	123	2000-01-01	Control/EtOH	1.01735	1	1	0	157.645
1/sp|Q08477|CP4F3_HUMAN	1	4	2000-01-01	Control/EtOH	1.79422	0.998457	0.998457	7.92133e-05	6.4723
1/sp|Q09666|AHNK_HUMAN	9	71	2000-01-01	Control/EtOH	-5.46973	1	-1	0	741.955
1/sp|Q12788|TBL3_HUMAN	1	3	2000-01-01	Control/EtOH	0.00700647	0.0226349	0.0226349	0.29503	-3.76537
1/sp|Q12824|SNF5_HUMAN	1	3	2000-01-01	Control/EtOH	0.0356891	0.0200425	0.0200425	0.308981	-3.88965
1/sp|Q12907|LMAN2_HUMAN	1	4	2000-01-01	Control/EtOH	0.742849	0.471135	0.471135	0.0493612	-0.11559
1/sp|Q12931|TRAP1_HUMAN	1	4	2000-01-01	Control/EtOH	0.465455	0.101138	0.101138	0.175319	-2.18464
1/sp|Q12996|CSTF3_HUMAN	1	5	2000-01-01	Control/EtOH	-0.532878	0.112127	-0.112127	0.160898	-2.0692
1/sp|Q13084|RM28_HUMAN	1	6	2000-01-01	Control/EtOH	0.209755	0.551307	0.551307	0.0387793	0.205954
1/sp|Q13200|PSMD2_HUMAN	1	9	2000-01-01	Control/EtOH	0.0765584	0.0138022	0.0138022	0.356279	-4.26903
1/sp|Q13228|SBP1_HUMAN	4	22	2000-01-01	Control/EtOH	1.91117	1	1	0	98.8523
1/sp|Q13395|TARB1_HUMAN	1	3	2000-01-01	Control/EtOH	-0.537269	0.160956	-0.160956	0.125584	-1.65113
1/sp|Q13501|SQSTM_HUMAN	1	3	2000-01-01	Control/EtOH	-0.616046	0.0922523	-0.0922523	0.182402	-2.28644
1/sp|Q13576|IQGA2_HUMAN	7	72	2000-01-01	Control/EtOH	-0.966712	1	-1	0	62.4773
1/sp|Q13813|SPTN1_HUMAN	4	35	2000-01-01	Control/EtOH	-2.43784	1	-1	0	203.818
1/sp|Q13867|BLMH_HUMAN	1	8	2000-01-01	Control/EtOH	0.607486	0.999294	0.999294	2.47102e-05	7.25506
1/sp|Q14019|COTL1_HUMAN	1	6	2000-01-01	Control/EtOH	1.17597	0.999216	0.999216	3.14296e-05	7.15087
1/sp|Q14032|BAAT_HUMAN	1	7	2000-01-01	Control/EtOH	0.410427	0.378696	0.378696	0.0663028	-0.495086
1/sp|Q14117|DPYS_HUMAN	2	11	2000-01-01	Control/EtOH	0.712413	0.999999	0.999999	1.60682e-08	13.5672
1/sp|Q14204|DYHC1_HUMAN	1	7	2000-01-01	Control/EtOH	-0.696875	0.941229	-0.941229	0.00301498	2.77354
1/sp|Q14254|FLOT2_HUMAN	1	11	2000-01-01	Control/EtOH	-0.708721	0.999595	-0.999595	1.07696e-05	7.8112
1/sp|Q14444|CAPR1_HUMAN	1	6	2000-01-01	Control/EtOH	-0.572561	0.106426	-0.106426	0.168156	-2.12777
1/sp|Q14697|GANAB_HUMAN	2	8	2000-01-01	Control/EtOH	1.05101	0.99944	0.99944	1.91419e-05	7.48674
1/sp|Q14839|CHD4_HUMAN	1	14	2000-01-01	Control/EtOH	0.0406328	0.0132572	0.0132572	0.358662	-4.30987
1/sp|Q15003|CND2_HUMAN	1	4	2000-01-01	Control/EtOH	0.292603	0.0544244	0.0544244	0.220406	-2.85498
1/sp|Q15008|PSMD6_HUMAN	1	7	2000-01-01	Control/EtOH	-0.578728	0.497233	-0.497233	0.0451268	-0.0110696
1/sp|Q15019|SEPT2_HUMAN	2	17	2000-01-01	Control/EtOH	-1.94469	1	-1	0	67.2658
1/sp|Q15067|ACOX1_HUMAN	1	7	2000-01-01	Control/EtOH	-0.181835	0.0141206	-0.0141206	0.353881	-4.2459
1/sp|Q15084|PDIA6_HUMAN	2	25	2000-01-01	Control/EtOH	0.595198	0.999916	0.999916	3.77485e-06	9.38042
1/sp|Q15149|PLEC_HUMAN	2	12	2000-01-01	Control/EtOH	-0.39263	0.0220959	-0.0220959	0.29927	-3.79002
1/sp|Q15269|PWP2_HUMAN	1	3	2000-01-01	Control/EtOH	-0.336368	0.0720079	-0.0720079	0.194713	-2.55625
1/sp|Q15365|PCBP1_HUMAN	2	18	2000-01-01	Control/EtOH	-1.50853	1	-1	0	44.5467
1/sp|Q16531|DDB1_HUMAN	1	5	2000-01-01	Control/EtOH	-0.670351	0.728878	-0.728878	0.015405	0.988937
1/sp|Q16698|DECR_HUMAN	3	23	2000-01-01	Control/EtOH	1.05373	1	1	0	73.9618
1/sp|Q16762|THTR_HUMAN	3	24	2000-01-01	Control/EtOH	1.10051	1	1	1.92979e-14	27.7416
1/sp|Q16775|GLO2_HUMAN	1	5	2000-01-01	Control/EtOH	2.53317	1	1	2.06135e-10	18.5263
1/sp|Q16795|NDUA9_HUMAN	1	5	2000-01-01	Control/EtOH	0.206831	0.0269909	0.0269909	0.273096	-3.58489
1/sp|Q16822|PCKGM_HUMAN	14	139	2000-01-01	Control/EtOH	-0.0644588	6.75018e-19	-6.75018e-19	0.425366	-41.8395
1/sp|Q16851|UGPA_HUMAN	3	31	2000-01-01	Control/EtOH	1.10391	1	1	0	56.6041
1/sp|Q29RF7|PDS5A_HUMAN	1	4	2000-01-01	Control/EtOH	-0.00838646	0.0152916	-0.0152916	0.344112	-4.16504
1/sp|Q32P41|TRM5_HUMAN	1	6	2000-01-01	Control/EtOH	-0.197795	0.0251027	-0.0251027	0.28349	-3.65936
1/sp|Q4G0J3|LARP7_HUMAN	1	10	2000-01-01	Control/EtOH	-0.393176	0.934334	-0.934334	0.00365997	2.65525
1/sp|Q53FA7|QORX_HUMAN	1	4	2000-01-01	Control/EtOH	-1.0236	0.926485	-0.926485	0.00434923	2.53391
1/sp|Q5R3I4|TTC38_HUMAN	1	14	2000-01-01	Control/EtOH	-0.620964	0.998892	-0.998892	5.58454e-05	6.80367
1/sp|Q5U3C3|TM164_HUMAN	1	5	2000-01-01	Control/EtOH	-0.0926956	0.0186752	-0.0186752	0.328935	-3.96171
1/sp|Q63HM2|PCX4_HUMAN	1	6	2000-01-01	Control/EtOH	-0.637496	0.653149	-0.653149	0.0279364	0.632909
1/sp|Q6NUM9|RETST_HUMAN	2	14	2000-01-01	Control/EtOH	0.179515	0.00035214	0.00035214	0.406282	-7.95113
1/sp|Q6NVY1|HIBCH_HUMAN	2	12	2000-01-01	Control/EtOH	0.979836	1	1	3.14422e-09	16.0073
1/sp|Q6P1Q0|LTMD1_HUMAN	1	6	2000-01-01	Control/EtOH	-0.903519	0.90385	-0.90385	0.00607795	2.24076
1/sp|Q6SA08|TSSK4_HUMAN	1	5	2000-01-01	Control/EtOH	0.372282	0.99048	0.99048	0.000532179	4.64484
1/sp|Q6YN16|HSDL2_HUMAN	2	15	2000-01-01	Control/EtOH	1.17862	1	1	1.42905e-12	24.5438
1/sp|Q7KZF4|SND1_HUMAN	1	4	2000-01-01	Control/EtOH	-1.1032	0.959717	-0.959717	0.00249299	3.17072
1/sp|Q7L576|CYFP1_HUMAN	1	6	2000-01-01	Control/EtOH	-1.89762	1	-1	9.39984e-13	24.7469
1/sp|Q7Z3T8|ZFY16_HUMAN	1	5	2000-01-01	Control/EtOH	-0.233633	0.0380802	-0.0380802	0.2386	-3.22924
1/sp|Q7Z406|MYH14_HUMAN	1	3	2000-01-01	Control/EtOH	-5.12357	1	-1	4.17249e-16	31.6572
1/sp|Q7Z4W1|DCXR_HUMAN	3	29	2000-01-01	Control/EtOH	1.55381	1	1	0	90.2383
1/sp|Q7Z5P4|DHB13_HUMAN	1	8	2000-01-01	Control/EtOH	1.73809	0.999992	0.999992	2.58125e-07	11.7451
1/sp|Q7Z6K1|THAP5_HUMAN	1	6	2000-01-01	Control/EtOH	0.207365	0.271348	0.271348	0.0890218	-0.987792
1/sp|Q86VP6|CAND1_HUMAN	3	24	2000-01-01	Control/EtOH	0.632722	0.99992	0.99992	2.97297e-06	9.43153
1/sp|Q86WA6|BPHL_HUMAN	1	4	2000-01-01	Control/EtOH	1.22341	0.763554	0.763554	0.0131901	1.17226
1/sp|Q86WA8|LONP2_HUMAN	1	4	2000-01-01	Control/EtOH	-2.5047	0.999839	-0.999839	5.53528e-06	8.73546
1/sp|Q86WU2|LDHD_HUMAN	1	4	2000-01-01	Control/EtOH	0.10353	0.0210441	0.0210441	0.30207	-3.83986
1/sp|Q8IV08|PLD3_HUMAN	2	10	2000-01-01	Control/EtOH	-1.88593	1	-1	4.03076e-14	26.8491
1/sp|Q8IY67|RAVR1_HUMAN	1	7	2000-01-01	Control/EtOH	-0.729104	0.981685	-0.981685	0.000985673	3.98153
1/sp|Q8IZ83|A16A1_HUMAN	2	12	2000-01-01	Control/EtOH	0.346218	0.00632572	0.00632572	0.38817	-5.05679
1/sp|Q8N163|CCAR2_HUMAN	1	6	2000-01-01	Control/EtOH	0.152027	0.0267299	0.0267299	0.274598	-3.59488
1/sp|Q8N5A5|ZGPAT_HUMAN	1	6	2000-01-01	Control/EtOH	0.0588298	0.0126338	0.0126338	0.366867	-4.35866
1/sp|Q8N8S7|ENAH_HUMAN	1	10	2000-01-01	Control/EtOH	-0.499492	0.985436	-0.985436	0.000815916	4.21453
1/sp|Q8NBJ5|GT251_HUMAN	1	5	2000-01-01	Control/EtOH	0.440416	0.0298283	0.0298283	0.260875	-3.48202
1/sp|Q8NBQ5|DHB11_HUMAN	2	16	2000-01-01	Control/EtOH	0.0905012	0.00206784	0.00206784	0.395736	-6.17918
1/sp|Q8NBS9|TXND5_HUMAN	1	7	2000-01-01	Control/EtOH	-1.55101	0.999134	-0.999134	3.88522e-05	7.05124
1/sp|Q8NBX0|SCPDL_HUMAN	1	5	2000-01-01	Control/EtOH	-0.451942	0.134956	-0.134956	0.14063	-1.85783
1/sp|Q8NFW8|NEUA_HUMAN	1	4	2000-01-01	Control/EtOH	0.143932	0.0203606	0.0203606	0.30761	-3.87358
1/sp|Q8TAF3|WDR48_HUMAN	1	4	2000-01-01	Control/EtOH	0.119158	0.0204098	0.0204098	0.306233	-3.87112
1/sp|Q8TC12|RDH11_HUMAN	1	7	2000-01-01	Control/EtOH	-0.282832	0.0499485	-0.0499485	0.223749	-2.94552
1/sp|Q8TEQ0|SNX29_HUMAN	1	5	2000-01-01	Control/EtOH	-0.00347217	0.0122879	-0.0122879	0.371464	-4.38678
1/sp|Q8TEX9|IPO4_HUMAN	1	3	2000-01-01	Control/EtOH	-0.177195	0.0259031	-0.0259031	0.277585	-3.62715
1/sp|Q8WTW3|COG1_HUMAN	1	5	2000-01-01	Control/EtOH	-1.62939	1	-1	7.33582e-10	17.6325
1/sp|Q8WU76|SCFD2_HUMAN	1	6	2000-01-01	Control/EtOH	0.307146	0.0440906	0.0440906	0.232044	-3.07642
1/sp|Q8WUM4|PDC6I_HUMAN	1	6	2000-01-01	Control/EtOH	-0.267967	0.253926	-0.253926	0.0943685	-1.07778
1/sp|Q8WWC4|MAIP1_HUMAN	1	6	2000-01-01	Control/EtOH	-0.349062	0.0309992	-0.0309992	0.257762	-3.4423
1/sp|Q8WXG9|GPR98_HUMAN	1	3	2000-01-01	Control/EtOH	0.354713	0.0620587	0.0620587	0.215381	-2.71561
1/sp|Q92667|AKAP1_HUMAN	1	9	2000-01-01	Control/EtOH	0.537837	0.643504	0.643504	0.030983	0.590604
1/sp|Q92820|GGH_HUMAN	1	4	2000-01-01	Control/EtOH	-0.83314	0.861861	-0.861861	0.00913137	1.83083
1/sp|Q92887|MRP2_HUMAN	1	5	2000-01-01	Control/EtOH	-0.243796	0.0377525	-0.0377525	0.240229	-3.23822
1/sp|Q92900|RENT1_HUMAN	1	6	2000-01-01	Control/EtOH	0.145246	0.0193714	0.0193714	0.314416	-3.9244
1/sp|Q92945|FUBP2_HUMAN	1	7	2000-01-01	Control/EtOH	-0.93886	0.999719	-0.999719	6.31139e-06	8.17533
1/sp|Q93088|BHMT1_HUMAN	5	55	2000-01-01	Control/EtOH	0.721936	1	1	0	67.4144
1/sp|Q93099|HGD_HUMAN	3	25	2000-01-01	Control/EtOH	0.380639	0.121372	0.121372	0.151713	-1.9795
1/sp|Q969G6|RIFK_HUMAN	1	4	2000-01-01	Control/EtOH	-0.934377	0.977424	-0.977424	0.00141404	3.76805
1/sp|Q969S9|RRF2M_HUMAN	1	4	2000-01-01	Control/EtOH	0.0667198	0.0178534	0.0178534	0.335335	-4.00754
1/sp|Q96AQ6|PBIP1_HUMAN	1	7	2000-01-01	Control/EtOH	-0.206468	0.023591	-0.023591	0.290742	-3.72302
1/sp|Q96B49|TOM6_HUMAN	1	7	2000-01-01	Control/EtOH	-0.610008	0.935226	-0.935226	0.00343692	2.66989
1/sp|Q96CM8|ACSF2_HUMAN	1	10	2000-01-01	Control/EtOH	-1.007	0.999508	-0.999508	1.68448e-05	7.61583
1/sp|Q96EH3|MASU1_HUMAN	1	8	2000-01-01	Control/EtOH	0.583773	0.993709	0.993709	0.000322378	5.06234
1/sp|Q96FW1|OTUB1_HUMAN	1	8	2000-01-01	Control/EtOH	-0.575926	0.213676	-0.213676	0.107073	-1.30291
1/sp|Q96G21|IMP4_HUMAN	1	6	2000-01-01	Control/EtOH	-0.285821	0.0351665	-0.0351665	0.246687	-3.31186
1/sp|Q96HR9|REEP6_HUMAN	1	11	2000-01-01	Control/EtOH	1.31654	0.999995	0.999995	1.29903e-07	12.3104
1/sp|Q96HY7|DHTK1_HUMAN	1	7	2000-01-01	Control/EtOH	1.38456	0.999999	0.999999	2.38337e-08	13.5432
1/sp|Q96I99|SUCB2_HUMAN	3	19	2000-01-01	Control/EtOH	0.403758	0.00276249	0.00276249	0.394664	-5.88886
1/sp|Q96IU4|ABHEB_HUMAN	2	20	2000-01-01	Control/EtOH	0.999393	1	1	1.08401e-10	18.8815
1/sp|Q96KP4|CNDP2_HUMAN	3	19	2000-01-01	Control/EtOH	-0.290969	0.348941	-0.348941	0.0790352	-0.623697
1/sp|Q96QK1|VPS35_HUMAN	1	9	2000-01-01	Control/EtOH	-0.343598	0.130678	-0.130678	0.149882	-1.89497
1/sp|Q96RQ3|MCCA_HUMAN	1	10	2000-01-01	Control/EtOH	-2.63985	1	-1	0	81.557
1/sp|Q99424|ACOX2_HUMAN	1	4	2000-01-01	Control/EtOH	-0.937113	0.873407	-0.873407	0.00829004	1.93143
1/sp|Q99611|SPS2_HUMAN	1	7	2000-01-01	Control/EtOH	-0.505955	0.0687203	-0.0687203	0.199954	-2.60651
1/sp|Q99623|PHB2_HUMAN	3	32	2000-01-01	Control/EtOH	1.01598	1	1	2.64339e-18	35.2724
1/sp|Q99714|HCD2_HUMAN	3	28	2000-01-01	Control/EtOH	0.274029	0.0970146	0.0970146	0.18064	-2.23084
1/sp|Q99832|TCPH_HUMAN	1	3	2000-01-01	Control/EtOH	0.555004	0.106633	0.106633	0.166348	-2.1256
1/sp|Q9BQ69|MACD1_HUMAN	1	8	2000-01-01	Control/EtOH	0.531465	0.999567	0.999567	1.27022e-05	7.74416
1/sp|Q9BRX8|F213A_HUMAN	1	4	2000-01-01	Control/EtOH	0.221085	0.030977	0.030977	0.259322	-3.44304
1/sp|Q9BT30|ALKB7_HUMAN	1	5	2000-01-01	Control/EtOH	-0.471566	0.242593	-0.242593	0.0997415	-1.13852
1/sp|Q9BUQ8|DDX23_HUMAN	1	6	2000-01-01	Control/EtOH	-0.0637567	0.0159198	-0.0159198	0.33912	-4.12415
1/sp|Q9BV38|WDR18_HUMAN	1	6	2000-01-01	Control/EtOH	-0.0194352	0.0113377	-0.0113377	0.37487	-4.46822
1/sp|Q9BWD1|THIC_HUMAN	1	4	2000-01-01	Control/EtOH	2.25102	1	1	1.35357e-13	26.0606
1/sp|Q9BXK5|B2L13_HUMAN	1	8	2000-01-01	Control/EtOH	-0.15958	0.0181265	-0.0181265	0.332789	-3.99208
1/sp|Q9H008|LHPP_HUMAN	1	7	2000-01-01	Control/EtOH	-0.768641	0.995958	-0.995958	0.000159772	5.50688
1/sp|Q9H089|LSG1_HUMAN	1	4	2000-01-01	Control/EtOH	-0.67077	0.412333	-0.412333	0.0567858	-0.354328
1/sp|Q9H0W9|CK054_HUMAN	1	9	2000-01-01	Control/EtOH	1.09356	1	1	2.28352e-13	25.8918
1/sp|Q9H2A2|AL8A1_HUMAN	3	34	2000-01-01	Control/EtOH	0.123506	3.09216e-06	3.09216e-06	0.419472	-12.6866
1/sp|Q9H583|HEAT1_HUMAN	1	4	2000-01-01	Control/EtOH	-0.383267	0.0651453	-0.0651453	0.203426	-2.66377
1/sp|Q9H845|ACAD9_HUMAN	1	4	2000-01-01	Control/EtOH	-0.263203	0.031731	-0.031731	0.256197	-3.41822
1/sp|Q9H9A5|CNO10_HUMAN	1	6	2000-01-01	Control/EtOH	-0.501613	0.111187	-0.111187	0.16272	-2.07867
1/sp|Q9H9B4|SFXN1_HUMAN	2	6	2000-01-01	Control/EtOH	0.124301	0.00434806	0.00434806	0.391429	-5.43367
1/sp|Q9H9T3|ELP3_HUMAN	1	8	2000-01-01	Control/EtOH	0.713469	0.999987	0.999987	5.17484e-07	11.2176
1/sp|Q9HC35|EMAL4_HUMAN	1	6	2000-01-01	Control/EtOH	-0.597782	0.96637	-0.96637	0.00198839	3.35812
1/sp|Q9HCC0|MCCB_HUMAN	1	7	2000-01-01	Control/EtOH	-0.0976445	0.0182678	-0.0182678	0.331509	-3.98418
1/sp|Q9HD40|SPCS_HUMAN	1	7	2000-01-01	Control/EtOH	-0.684815	0.945588	-0.945588	0.00263296	2.85522
1/sp|Q9NQR4|NIT2_HUMAN	1	5	2000-01-01	Control/EtOH	0.0685853	0.0167927	0.0167927	0.337862	-4.06987
1/sp|Q9NQX7|ITM2C_HUMAN	1	7	2000-01-01	Control/EtOH	0.16139	0.134565	0.134565	0.142497	-1.86119
1/sp|Q9NR31|SAR1A_HUMAN	1	9	2000-01-01	Control/EtOH	-0.927263	0.974311	-0.974311	0.00166949	3.63568
1/sp|Q9NR77|PXMP2_HUMAN	1	5	2000-01-01	Control/EtOH	1.56755	0.993531	0.993531	0.000347455	5.03418
1/sp|Q9NRP0|OSTC_HUMAN	1	8	2000-01-01	Control/EtOH	0.400211	0.0815574	0.0815574	0.191206	-2.42137
1/sp|Q9NSE4|SYIM_HUMAN	1	14	2000-01-01	Control/EtOH	-0.517024	0.348566	-0.348566	0.0806511	-0.62535
1/sp|Q9NTJ5|SAC1_HUMAN	1	6	2000-01-01	Control/EtOH	-1.15702	0.99998	-0.99998	8.87133e-07	10.8062
1/sp|Q9NV70|EXOC1_HUMAN	1	5	2000-01-01	Control/EtOH	-0.101909	0.0208545	-0.0208545	0.303463	-3.84911
1/sp|Q9NVI7|ATD3A_HUMAN	1	6	2000-01-01	Control/EtOH	-1.61805	1	-1	1.81139e-09	16.6093
1/sp|Q9NX76|CKLF6_HUMAN	1	3	2000-01-01	Control/EtOH	-0.151534	0.0228974	-0.0228974	0.293606	-3.75357
1/sp|Q9NXC5|MIO_HUMAN	1	8	2000-01-01	Control/EtOH	-0.428075	0.647257	-0.647257	0.0289424	0.607004
1/sp|Q9NYU2|UGGG1_HUMAN	1	4	2000-01-01	Control/EtOH	-0.366112	0.0328067	-0.0328067	0.253049	-3.38376
1/sp|Q9NZJ7|MTCH1_HUMAN	1	8	2000-01-01	Control/EtOH	0.322869	0.063769	0.063769	0.208593	-2.68659
1/sp|Q9NZM3|ITSN2_HUMAN	1	4	2000-01-01	Control/EtOH	-0.481587	0.0641343	-0.0641343	0.206878	-2.68049
1/sp|Q9P035|HACD3_HUMAN	1	4	2000-01-01	Control/EtOH	0.260634	0.0347534	0.0347534	0.248287	-3.32411
1/sp|Q9P0J0|NDUAD_HUMAN	1	5	2000-01-01	Control/EtOH	0.237035	0.0230351	0.0230351	0.292176	-3.74743
1/sp|Q9P0Z9|SOX_HUMAN	3	19	2000-01-01	Control/EtOH	0.58136	0.363596	0.363596	0.0774518	-0.55979
1/sp|Q9P265|DIP2B_HUMAN	1	4	2000-01-01	Control/EtOH	-0.0728477	0.0190008	-0.0190008	0.322412	-3.94409
1/sp|Q9P2D1|CHD7_HUMAN	1	5	2000-01-01	Control/EtOH	0.274424	0.0294193	0.0294193	0.265501	-3.49624
1/sp|Q9P2E9|RRBP1_HUMAN	1	5	2000-01-01	Control/EtOH	0.031803	0.0148284	0.0148284	0.349032	-4.19627
1/sp|Q9UBN7|HDAC6_HUMAN	1	8	2000-01-01	Control/EtOH	-1.78174	1	-1	8.05035e-11	19.3617
1/sp|Q9UBX3|DIC_HUMAN	3	22	2000-01-01	Control/EtOH	0.0657798	0.00447537	0.00447537	0.390345	-5.40468
1/sp|Q9UJ70|NAGK_HUMAN	2	9	2000-01-01	Control/EtOH	-1.50849	1	-1	2.64342e-09	16.3505
1/sp|Q9UJM8|HAOX1_HUMAN	1	10	2000-01-01	Control/EtOH	2.00823	1	1	1.54915e-17	34.7537
1/sp|Q9UJS0|CMC2_HUMAN	5	62	2000-01-01	Control/EtOH	0.422358	0.858066	0.858066	0.00957167	1.79932
1/sp|Q9UJZ1|STML2_HUMAN	1	6	2000-01-01	Control/EtOH	-0.232205	0.0192316	-0.0192316	0.317103	-3.93178
1/sp|Q9UKF6|CPSF3_HUMAN	1	5	2000-01-01	Control/EtOH	0.765432	0.999239	0.999239	2.79549e-05	7.17996
1/sp|Q9UKL0|RCOR1_HUMAN	1	7	2000-01-01	Control/EtOH	0.359505	0.669381	0.669381	0.0230114	0.705389
1/sp|Q9UL25|RAB21_HUMAN	1	5	2000-01-01	Control/EtOH	-0.044838	0.0156226	-0.0156226	0.340375	-4.14329
1/sp|Q9ULC5|ACSL5_HUMAN	1	4	2000-01-01	Control/EtOH	0.630022	0.378011	0.378011	0.0679069	-0.497998
1/sp|Q9UNM6|PSD13_HUMAN	1	6	2000-01-01	Control/EtOH	-0.185135	0.0356393	-0.0356393	0.245082	-3.29802
1/sp|Q9UNU6|CP8B1_HUMAN	2	13	2000-01-01	Control/EtOH	-1.36869	1	-1	2.20462e-09	16.4906
1/sp|Q9UP52|TFR2_HUMAN	1	8	2000-01-01	Control/EtOH	0.569829	0.994062	0.994062	0.000298581	5.12038
1/sp|Q9UPT8|ZC3H4_HUMAN	1	3	2000-01-01	Control/EtOH	-0.448145	0.0842694	-0.0842694	0.187693	-2.3857
1/sp|Q9UQ35|SRRM2_HUMAN	1	6	2000-01-01	Control/EtOH	0.656045	0.99986	0.99986	4.85474e-06	8.87172
1/sp|Q9Y277|VDAC3_HUMAN	2	11	2000-01-01	Control/EtOH	-0.188477	0.000764138	-0.000764138	0.401051	-7.176
1/sp|Q9Y285|SYFA_HUMAN	1	7	2000-01-01	Control/EtOH	-1.38231	0.999976	-0.999976	9.9249e-07	10.6251
1/sp|Q9Y2H6|FND3A_HUMAN	1	6	2000-01-01	Control/EtOH	-0.828149	0.96914	-0.96914	0.00176081	3.44694
1/sp|Q9Y2P5|S27A5_HUMAN	1	6	2000-01-01	Control/EtOH	0.744185	0.928817	0.928817	0.00410795	2.56866
1/sp|Q9Y2Q3|GSTK1_HUMAN	1	3	2000-01-01	Control/EtOH	0.089275	0.0204332	0.0204332	0.30485	-3.86995
1/sp|Q9Y2S2|CRYL1_HUMAN	1	6	2000-01-01	Control/EtOH	3.40874	1	1	0	49.156
1/sp|Q9Y2V2|CHSP1_HUMAN	1	9	2000-01-01	Control/EtOH	0.00111369	0.0105215	0.0105215	0.37936	-4.54376
1/sp|Q9Y303|NAGA_HUMAN	1	3	2000-01-01	Control/EtOH	-0.711877	0.19143	-0.19143	0.116255	-1.44074
1/sp|Q9Y305|ACOT9_HUMAN	1	3	2000-01-01	Control/EtOH	-0.849979	0.369355	-0.369355	0.0726768	-0.534984
1/sp|Q9Y316|MEMO1_HUMAN	1	7	2000-01-01	Control/EtOH	-0.248291	0.0642873	-0.0642873	0.205155	-2.67795
1/sp|Q9Y3A4|RRP7A_HUMAN	1	7	2000-01-01	Control/EtOH	-0.231852	0.148002	-0.148002	0.131229	-1.75035
1/sp|Q9Y3C6|PPIL1_HUMAN	1	6	2000-01-01	Control/EtOH	-0.281638	0.0488765	-0.0488765	0.225418	-2.96835
1/sp|Q9Y3U8|RL36_HUMAN	2	17	2000-01-01	Control/EtOH	0.27733	0.00306779	0.00306779	0.393589	-5.78372
1/sp|Q9Y4L1|HYOU1_HUMAN	2	10	2000-01-01	Control/EtOH	0.128602	0.00041726	0.00041726	0.4042	-7.78138
1/sp|Q9Y4P3|TBL2_HUMAN	1	6	2000-01-01	Control/EtOH	0.127805	0.018707	0.018707	0.325037	-3.95997
1/sp|Q9Y580|RBM7_HUMAN	1	3	2000-01-01	Control/EtOH	0.051567	0.0186227	0.0186227	0.330225	-3.96458
1/sp|Q9Y619|ORNT1_HUMAN	1	6	2000-01-01	Control/EtOH	-1.38246	0.998951	-0.998951	4.65879e-05	6.8593
1/sp|Q9Y678|COPG1_HUMAN	1	8	2000-01-01	Control/EtOH	-0.84373	0.987788	-0.987788	0.000607691	4.39306
1/sp|Q9Y6B6|SAR1B_HUMAN	1	8	2000-01-01	Control/EtOH	0.428248	0.0365513	0.0365513	0.241851	-3.2718
1/sp|Q9Y6K0|CEPT1_HUMAN	1	3	2000-01-01	Control/EtOH	-1.22954	0.666941	-0.666941	0.0259538	0.694381

## Sheet: Protein Quant
Protein	EtOH_1	EtOH_2	EtOH_3	EtOH_4	EtOH_5	Normal_6	Normal_7	Normal_8	Normal_9	nFragment	nPeptide
1/iRT_protein	639167	598608	651835	710654	712356	864128	575756	893050	913672	97	9
1/sp|A1L390|PKHG3_HUMAN	6445.95	3922.72	3589.35	6042.64	0	8302.58	0	5955.66	6624.06	8	1
1/sp|A5YKK6|CNOT1_HUMAN	25244.3	20247.9	0	18302.3	0	20079.6	24513.6	22838.4	21492.2	8	1
1/sp|O00159|MYO1C_HUMAN	0	1513.94	805.07	889.55	0	0	0	246.74	320.16	7	1
1/sp|O00232|PSD12_HUMAN	2783.23	2153.85	1085.21	2350.12	0	2146.7	1467.35	3776.75	802.83	11	1
1/sp|O00264|PGRC1_HUMAN	1755.21	0	1690.76	836.87	0	735.97	1290.62	0	965.41	3	1
1/sp|O00571|DDX3X_HUMAN	5889.34	8766.7	4011.89	3642.3	2575.95	939.23	938.57	1946.85	319.2	10	1
1/sp|O14773|TPP1_HUMAN	2239.89	3164.55	2276.29	2675.55	1362.5	1371.14	1113.85	832.5	800.86	8	1
1/sp|O14832|PAHX_HUMAN	543.87	0	467.52	0	750.12	0	573.45	575.29	523.88	5	1
1/sp|O14841|OPLA_HUMAN	201.58	150.73	66.36	127.4	0	106.88	115.11	174.52	96.33	3	1
1/sp|O14874|BCKD_HUMAN	1245.33	937.03	358.56	1319.92	204.43	320.62	136.92	764.09	0	8	1
1/sp|O14880|MGST3_HUMAN	1158.63	1460.99	998.72	2198.35	865.61	987.93	587.61	1043.5	662.1	12	1
1/sp|O14975|S27A2_HUMAN	3601.35	3505.47	1284.74	388.18	0	1220.78	423.87	5394.71	1849.99	23	2
1/sp|O15020|SPTN2_HUMAN	5881.69	5109.67	5029.87	8466.88	5355.39	3565.71	3398.27	5837.66	3867.62	11	2
1/sp|O15143|ARC1B_HUMAN	1012.39	2574.32	1693.5	2206.81	1435.52	127.52	0	91.04	0	3	1
1/sp|O15260|SURF4_HUMAN	2597.71	2803.99	0	1481.13	0	0	0	2081.7	1118.8	6	1
1/sp|O43175|SERA_HUMAN	614.7	2717.28	1237.32	276.22	277.25	2753.95	3993.25	3600.25	2294.15	10	2
1/sp|O43242|PSMD3_HUMAN	775.16	711.15	315.2	700.9	208.06	442.09	261.29	374.27	234.72	12	1
1/sp|O43290|SNUT1_HUMAN	961.66	1208.19	1140.11	0	0	3164.74	1962.55	0	1163.28	6	1
1/sp|O43776|SYNC_HUMAN	134227	316914	205720	275304	236505	24470.7	24598.7	68461	0	12	2
1/sp|O43818|U3IP2_HUMAN	0	1884.13	1553.28	0	2366.07	0	1462.89	850.55	1586.77	6	1
1/sp|O60701|UGDH_HUMAN	1709.65	0	1228.61	1847.1	1372.38	4348.07	4083.37	3709.59	1906.27	16	3
1/sp|O75083|WDR1_HUMAN	1129.53	1354.88	447.86	1881.94	0	879.91	0	408.05	173.88	7	1
1/sp|O75116|ROCK2_HUMAN	1617.84	1382.35	0	0	0	2262.61	1517.24	2884.59	2348.73	5	1
1/sp|O75153|CLU_HUMAN	0	784.02	815.07	0	0	636.23	731.03	673.07	826.31	3	1
1/sp|O75475|PSIP1_HUMAN	1925.33	2103.99	0	0	0	1605.64	1874.1	1597.4	1814.94	7	1
1/sp|O75534|CSDE1_HUMAN	6348.35	5209.2	5312.03	6859.04	6189.68	6367.78	6306.15	5228.58	5870.5	12	1
1/sp|O75629|CREG1_HUMAN	340.26	414.93	419.06	757.14	479.26	275.93	0	255.68	300.09	7	1
1/sp|O75821|EIF3G_HUMAN	738.25	598.89	380.1	328.46	0	289.98	0	168.54	174.2	7	1
1/sp|O75891|AL1L1_HUMAN	1448.37	0	1127.27	0	1035.29	1223.81	1205.28	0	1478.85	7	1
1/sp|O75955|FLOT1_HUMAN	4924.74	6414.19	4935.2	0	4108.27	2371.21	1826.06	0	0	10	1
1/sp|O75970|MPDZ_HUMAN	53447.3	61574.3	41165.8	51380.5	47147.2	47665.1	49458	63464.5	75732.4	7	1
1/sp|O94776|MTA2_HUMAN	16359	4080.47	13845	13442.7	5991.98	15398.5	13952.9	15947.1	13495.5	7	1
1/sp|O94855|SC24D_HUMAN	1540.76	1570.83	0	1489.1	1626.31	691.1	0	810.2	0	5	1
1/sp|O94906|PRP6_HUMAN	78089.3	71697.4	0	0	0	85181.9	81338.1	79057.4	0	9	1
1/sp|O95154|ARK73_HUMAN	1730.46	879.62	0	0	0	2167.63	1580.27	1653.93	1313.33	10	1
1/sp|O95210|STBD1_HUMAN	643.63	313.4	0	0	0	0	0	240.3	997.89	7	1
1/sp|O95255|MRP6_HUMAN	1009.71	561.24	0	445.49	0	0	314.04	645.21	300.87	8	1
1/sp|O95299|NDUAA_HUMAN	60969.8	61223.6	66390.7	58453.3	60128.1	40378.8	37516.5	39668.9	51985	24	2
1/sp|O95340|PAPS2_HUMAN	1201.49	3265.14	5143	7237.06	2314.88	669.03	510.3	286.53	187.92	6	1
1/sp|O95347|SMC2_HUMAN	7625	14760.8	8918.33	11829.3	10080	2992.28	1988.77	4756.94	0	7	1
1/sp|O95671|ASML_HUMAN	0	678.23	0	0	374.46	667.06	311.71	485.39	0	5	1
1/sp|O95757|HS74L_HUMAN	0	4569.31	4410.34	5089.19	0	0	3703.33	0	2865.38	4	1
1/sp|O95782|AP2A1_HUMAN	0	2620.83	2221.87	127.89	830.63	495.26	0	321.27	0	5	1
1/sp|O95954|FTCD_HUMAN	25654	801.18	0	0	46677.2	49111.6	43594.2	3949.67	45009.1	11	2
1/sp|P00325|ADH1B_HUMAN	4018.68	7081.46	4209.07	7428.65	0	64726.9	59432.3	69395.7	41427.2	18	2
1/sp|P00326|ADH1G_HUMAN	0	1094.36	1211.05	0	0	6960.98	11825	8984.16	5416.14	12	1
1/sp|P00338|LDHA_HUMAN	2714.62	7475.7	5785.68	8582.21	1681.92	15697.6	21520.1	35742.1	16714	54	6
1/sp|P00352|AL1A1_HUMAN	4181.77	7502.95	3813.23	6950.38	754.03	26947.2	14265.8	16394.4	18228.3	49	5
1/sp|P00387|NB5R3_HUMAN	365.89	0	0	356.48	0	569.71	414.33	215.94	0	5	1
1/sp|P00390|GSHR_HUMAN	199.12	0	0	0	592.57	0	443.03	0	494.21	3	1
1/sp|P00403|COX2_HUMAN	524.15	709.03	373.36	365.98	0	2164.67	722	2148.11	589.37	6	1
1/sp|P00439|PH4H_HUMAN	6113.98	9074.29	5503.03	2593.75	1321.71	3233.87	2331.24	5084.96	1004.08	25	4
1/sp|P00450|CERU_HUMAN	3570.52	5516.6	6317.09	7717.24	3709.81	1273.54	1334.55	1270.28	851.56	15	2
1/sp|P00491|PNPH_HUMAN	0	348.5	330.6	560.86	0	493.37	342.51	351.03	387.91	6	1
1/sp|P00492|HPRT_HUMAN	4871.75	3688.47	0	6014.62	4348.74	4290.84	5062.75	5885.51	2178.64	9	1
1/sp|P00505|AATM_HUMAN	0	1057.4	905.09	1317.75	0	1059.64	579.25	275.87	625.02	10	1
1/sp|P00540|MOS_HUMAN	19453.2	15098.6	7835.66	7716.1	17981.3	885.38	0	830.99	0	4	1
1/sp|P00738|HPT_HUMAN	11136.4	430.65	11562.2	16166.8	0	5244.93	2955.65	5187.23	1712.09	17	2
1/sp|P00918|CAH2_HUMAN	0	211.29	0	290.54	0	636.76	461.87	758.11	1318.99	4	1
1/sp|P00966|ASSY_HUMAN	835.92	7675.65	840.95	11058.4	0	58985.2	44183.5	50653.2	32488	64	5
1/sp|P01009|A1AT_HUMAN	257.47	616.28	1392.28	0	329.71	1543.41	1484.34	979.5	1122.86	8	2
1/sp|P01011|AACT_HUMAN	0	2479.05	2191.94	1758.94	1008.37	619.3	1266.13	1302.47	0	8	1
1/sp|P01023|A2MG_HUMAN	0	1553.48	1506.2	1735.74	0	1360.47	657.31	0	849.11	5	1
1/sp|P01024|CO3_HUMAN	5202.02	5966.21	3452.67	1069.13	2216.52	2419.79	2351.62	1561.11	1360.56	35	4
1/sp|P01834|IGKC_HUMAN	201840	459788	609981	640726	536687	153679	158459	69463.3	132788	17	1
1/sp|P01859|IGHG2_HUMAN	198765	307793	488011	905554	628550	254622	333022	82785.5	222712	42	3
1/sp|P01860|IGHG3_HUMAN	17214.8	39499.6	40992.2	34252.2	48073.4	48044.1	17031.3	7035.04	16488.4	16	1
1/sp|P01871|IGHM_HUMAN	22005.3	82362.2	204430	92317.2	54399.8	20661.4	13189.7	803.23	30150.5	8	1
1/sp|P01876|IGHA1_HUMAN	39819.3	79124.8	85031.4	47007.3	72915.8	7484.82	13814	8618.7	14685.1	23	2
1/sp|P02533|K1C14_HUMAN	9627.56	17110.7	14041.5	18539.8	8604.61	18149	12189	13078.1	14695.7	17	1
1/sp|P02656|APOC3_HUMAN	717.62	0	688.58	1038.8	592.55	788.64	792.7	723.11	768.04	11	1
1/sp|P02671|FIBA_HUMAN	144.17	0	0	0	267.37	0	122.67	150.01	0	6	1
1/sp|P02675|FIBB_HUMAN	1550.93	2242.56	1740.66	1680.62	1137.11	103.54	1410.73	1146.88	0	15	2
1/sp|P02751|FINC_HUMAN	329.95	831.06	297.42	726.57	463.91	0	370.62	0	666.51	8	1
1/sp|P02763|A1AG1_HUMAN	10278.8	16609.1	0	0	23186.2	0	10001.5	19869.4	22444.2	9	1
1/sp|P02768|ALBU_HUMAN	20682	25547.8	53387.4	56091.2	27158.8	17035.1	19404.4	15757.1	25559.2	96	11
1/sp|P02787|TRFE_HUMAN	1698.41	521.88	1033.76	511.01	497.97	2658.38	1880.87	1119.1	1772.12	25	4
1/sp|P02788|TRFL_HUMAN	857.92	409.6	485.94	2719.85	1320.42	1763.77	6790.36	1854.34	2236.85	14	2
1/sp|P02790|HEMO_HUMAN	3315.37	3922.42	217.14	0	138.42	2950.76	3650.81	0	3417.29	12	2
1/sp|P04003|C4BPA_HUMAN	1063.21	832.88	0	0	827.21	0	858.62	0	782.54	3	1
1/sp|P04040|CATA_HUMAN	2961.09	4010.79	3187.15	1982.42	0	9256.76	4630.95	6893.22	3734.85	16	3
1/sp|P04114|APOB_HUMAN	10572.9	11028.3	9721.58	8787.54	10243	9646.95	10085.8	9656.43	11342.8	12	2
1/sp|P04196|HRG_HUMAN	0	218.09	0	358.21	0	103.59	506.28	149.58	188.37	3	1
1/sp|P04264|K2C1_HUMAN	193227	411789	331153	565111	251415	548201	362596	406125	445283	102	8
1/sp|P04406|G3P_HUMAN	15267.1	20294.1	27821.2	34102.5	10977.3	75707.2	54433.9	65089.6	43290.5	81	6
1/sp|P04424|ARLY_HUMAN	0	0	412.4	1557.57	2346.16	466.59	683.35	3961.66	448.31	5	1
1/sp|P04632|CPNS1_HUMAN	395.73	565.94	283.92	441.04	0	263.78	0	211.73	0	6	1
1/sp|P04792|HSPB1_HUMAN	4793.98	17114.1	770.14	10691.1	3695.04	2140.13	1271.58	2111.66	1357.83	27	2
1/sp|P04843|RPN1_HUMAN	2301.62	2927.81	1832.66	3100.06	0	2993.86	746.93	2729.64	0	20	2
1/sp|P04844|RPN2_HUMAN	4850.76	7648.72	3629.84	4281.95	2644.55	11751.5	5591.11	12135.8	4564.99	25	3
1/sp|P04899|GNAI2_HUMAN	801.31	802.56	0	984.26	426.16	454.5	424.76	404	273.37	8	1
1/sp|P05089|ARGI1_HUMAN	5682.63	12499.4	9146.06	14924.3	3639.34	15457.8	12491	11949.8	15963.2	62	6
1/sp|P05109|S10A8_HUMAN	6496.4	6355.96	4291.1	5930.79	6653.13	7237.26	7319.22	11308.2	7199.69	18	2
1/sp|P05141|ADT2_HUMAN	1978.15	4142.89	0	1043.34	0	2594.87	1758.25	2808.43	1499.9	20	2
1/sp|P05155|IC1_HUMAN	236.7	254.13	133.54	67.98	0	148.75	161.32	0	0	5	1
1/sp|P05156|CFAI_HUMAN	0	1490.56	0	1703.43	1881.07	2287.89	1889.71	0	2260.81	6	1
1/sp|P05164|PERM_HUMAN	4111.81	1266.32	12634.8	4405.84	6209.51	239	1449.47	507.65	0	10	2
1/sp|P05166|PCCB_HUMAN	0	0	498.13	932.3	781.2	1163.37	627.09	0	0	8	1
1/sp|P05198|IF2A_HUMAN	5838.42	25243.5	50272.6	0	14678.2	6464.54	0	0	7450.62	6	1
1/sp|P05387|RLA2_HUMAN	2579.38	3886.21	0	2289.73	0	2165.97	2075.22	3381.38	2595.9	11	1
1/sp|P05455|LA_HUMAN	207.95	0	253.01	248.39	139.91	144.05	0	139.56	0	3	1
1/sp|P05783|K1C18_HUMAN	56454.6	68976.6	24937.4	15903.6	25871.1	6571.69	1841.5	23202.9	2805.8	20	2
1/sp|P05787|K2C8_HUMAN	144124	203280	56317.7	56971.3	66938.6	17518.8	7652.89	51415.2	6461.53	49	4
1/sp|P06576|ATPB_HUMAN	24982.2	31438.4	15710.7	23602.6	12747.5	70601.6	39401.6	68504.9	36210	118	9
1/sp|P06702|S10A9_HUMAN	435.09	485.66	403.15	0	0	664.9	952.18	719.81	763.27	12	1
1/sp|P06733|ENOA_HUMAN	2076.7	2855.37	2210.43	5913.57	1363.18	2539.56	1101.05	2641.81	1903.39	27	3
1/sp|P06737|PYGL_HUMAN	1051.95	2104.07	562.59	1165.3	0	8252.6	10469.7	18018.7	7403.76	29	4
1/sp|P06753|TPM3_HUMAN	7678.78	9087.32	6191.46	7487.46	6694.58	664.24	329.58	495.65	532.01	5	1
1/sp|P07099|HYEP_HUMAN	213.79	251.21	280.7	290.11	0	2069.21	813.24	1431.61	1077.13	6	1
1/sp|P07237|PDIA1_HUMAN	7570.66	6563.82	4490.17	6877.47	1439.75	12500.1	8098.75	10317	7490.73	37	4
1/sp|P07327|ADH1A_HUMAN	0	456.73	35.88	534.57	162.01	1009.07	967.15	1027	737.27	3	1
1/sp|P07339|CATD_HUMAN	9103.86	9518.96	6722.38	10315.6	3922.81	2925.46	2226.14	4843.52	3446.31	32	4
1/sp|P07355|ANXA2_HUMAN	4658.38	6356.51	6074.4	9202.79	4798.85	3241.14	1007	3151.99	3404.59	23	3
1/sp|P07384|CAN1_HUMAN	7752.86	3727.11	5708.97	21455.4	2333.99	4536.03	10787.7	3936.06	7412.75	47	5
1/sp|P07437|TBB5_HUMAN	32618.8	54200	17815.2	29930.2	13846.3	5546.18	4667.43	7421.13	176.82	16	2
1/sp|P07602|SAP_HUMAN	1077.77	2152.45	0	1438.11	1344.27	215.35	366.55	0	386.14	8	1
1/sp|P07741|APT_HUMAN	462.12	665.08	0	486.49	0	338.3	263.82	932.17	522.46	7	1
1/sp|P07858|CATB_HUMAN	729.26	1535.46	1041.55	0	0	353.95	0	975.99	0	5	1
1/sp|P07900|HS90A_HUMAN	10443.7	3073.05	6190.12	2603.23	5131.58	9980.38	10531.2	1921.73	9436.92	32	2
1/sp|P08133|ANXA6_HUMAN	19491.9	17331.5	4810.22	17595.5	4637.84	11377.6	6935.11	4300.75	2157.2	57	8
1/sp|P08238|HS90B_HUMAN	6485.43	6166.77	3392.54	5633.18	2447.77	2834.86	3309.05	4059.49	2363.39	21	2
1/sp|P08319|ADH4_HUMAN	0	2691.06	6091.44	1665.33	2565.98	40447.4	23787.3	46472	30392.4	21	4
1/sp|P08574|CY1_HUMAN	943.25	1273.03	1466.01	1098.77	804.08	1198.99	522.12	901.46	802.45	13	1
1/sp|P08670|VIME_HUMAN	77630.2	334816	144062	67922.9	70659.7	3535.81	2100.9	3366.23	1593.68	9	1
1/sp|P08758|ANXA5_HUMAN	1335.17	1808.62	697.84	1600.02	518.26	897.94	915.22	103.28	489.11	16	2
1/sp|P08779|K1C16_HUMAN	1404.67	1561.81	1450.24	1578.61	974.75	4135.82	2147.35	3361.36	1684.06	8	1
1/sp|P08865|RSSA_HUMAN	1518.37	1909.46	439.25	374.44	0	606.52	171.92	698.52	0	10	2
1/sp|P09104|ENOG_HUMAN	219.31	0	0	1048.47	866.14	668.47	0	484.84	0	6	1
1/sp|P09110|THIK_HUMAN	6555.71	5613.47	4738.19	3254.11	1473.87	0	6851.35	0	9364.35	8	1
1/sp|P09382|LEG1_HUMAN	0	493.46	850.01	0	0	292.08	780.29	104.13	0	6	1
1/sp|P09467|F16P1_HUMAN	2744.03	3757.67	166.71	126.61	1717.72	15998.6	9864.32	9628.75	5420.52	27	3
1/sp|P09622|DLDH_HUMAN	9634.85	5991.36	0	7105.98	0	11192.7	11694.4	16083.6	12122.4	11	1
1/sp|P0C0L4|CO4A_HUMAN	221.57	1279.77	919.21	516.11	727.82	789.9	417.37	221.69	317.58	8	1
1/sp|P10599|THIO_HUMAN	9668.01	11474	7657.18	9823.37	8738.14	12326.2	9861.49	12011.2	12740.8	14	1
1/sp|P10620|MGST1_HUMAN	707.13	1408.65	0	1463.46	0	3200.72	2171.36	3617.13	1132.39	18	1
1/sp|P10809|CH60_HUMAN	10181.6	4269.83	2828.41	1678.08	2042.81	5285.64	4004.38	5686.63	3531.12	34	2
1/sp|P10909|CLUS_HUMAN	1305.61	3155.21	1989.46	586.44	1988.05	839.23	374.37	832.72	954.28	18	3
1/sp|P11021|BIP_HUMAN	19746.7	39130.1	20359.7	11729.2	16046.1	11268.8	5288.97	9392.99	7261.29	60	6
1/sp|P11142|HSP7C_HUMAN	7188.58	13225.6	6420.24	8241.5	5580.13	1258.47	846.32	1163.76	1466.28	13	2
1/sp|P11182|ODB2_HUMAN	34.38	169.08	99.89	159.03	0	52.97	0	0	39.85	3	1
1/sp|P11216|PYGB_HUMAN	960.31	1221.02	1053.57	2025.65	0	911.58	742.73	1348.1	0	9	1
1/sp|P11226|MBL2_HUMAN	14062.5	13284.4	14283.8	12872.9	13503.2	12974.1	14543	14959.6	16340.8	9	1
1/sp|P11310|ACADM_HUMAN	0	215.34	108.39	124.36	0	694.83	488.58	406.23	346.42	4	1
1/sp|P11498|PYC_HUMAN	20593.8	28769.3	10717.7	17330.8	2678.88	3978.57	6511.19	11134.6	1800.75	83	8
1/sp|P11509|CP2A6_HUMAN	3501.4	3428.2	620.16	0	0	1234.72	0	0	2022.79	7	1
1/sp|P11586|C1TC_HUMAN	8797.09	7756.1	2134.24	8259.45	309.48	16957.3	13367.2	14474.2	7628.35	52	6
1/sp|P11712|CP2C9_HUMAN	513.21	853.29	0	0	0	1613.02	1260.38	5756.24	964.2	10	1
1/sp|P12235|ADT1_HUMAN	470.49	770.23	446.97	435.34	227.19	472.05	270.94	487.42	0	4	1
1/sp|P12268|IMDH2_HUMAN	1181.4	183.23	848.66	1513.07	555.4	546.58	440.86	648.8	479.57	7	1
1/sp|P12956|XRCC6_HUMAN	0	482.01	437.48	368.15	0	602.26	0	605.47	431.94	6	1
1/sp|P13010|XRCC5_HUMAN	204.47	572.85	0	0	318.79	186.74	134.96	199.85	0	10	1
1/sp|P13489|RINI_HUMAN	1475.19	3335.62	0	4039.01	0	3142.46	744.09	3766.66	811.23	13	2
1/sp|P13639|EF2_HUMAN	18587.8	20669.8	8771.06	15231.3	4125.79	11731.5	9468.98	11911.1	9088.21	50	5
1/sp|P13645|K1C10_HUMAN	160789	309976	303824	359248	173898	317649	273525	304998	441668	88	6
1/sp|P13796|PLSL_HUMAN	5077.21	11431.1	6107.47	11097.5	5947.5	2649.36	590.53	738.9	1730.36	25	4
1/sp|P13797|PLST_HUMAN	1020.67	1417.51	1040.71	966.51	1018.81	1133.8	741.2	803.43	1122.82	8	1
1/sp|P13804|ETFA_HUMAN	661.85	2000.84	416.73	2166.91	0	5797.31	4816.14	7450.26	4935.92	19	2
1/sp|P14174|MIF_HUMAN	3879.59	3671.33	3183.31	8779.39	1842.31	4007.02	2365.65	8771.47	8765.25	10	1
1/sp|P14406|CX7A2_HUMAN	3524.64	0	6140.58	0	4917.65	9232.28	5636.11	6226.41	0	7	1
1/sp|P14550|AK1A1_HUMAN	1244.48	837.46	0	1625.5	0	740.16	947.36	435.15	0	8	1
1/sp|P14618|KPYM_HUMAN	222.8	1082.94	2786.3	4614.89	756.78	4482.22	2545.81	3889.94	2596.21	31	4
1/sp|P14625|ENPL_HUMAN	4334.07	5890.62	2433.12	6163.71	1453.19	9892.95	5618.32	7904.06	2970.37	26	3
1/sp|P14923|PLAK_HUMAN	16879.5	36087.1	23713.5	37712.1	13354	35723.6	23966.5	27922.8	32848.5	104	10
1/sp|P15428|PGDH_HUMAN	3620.01	4431.62	3195.35	2541.48	3405.14	3302.41	2405.36	1897.84	2289.07	4	1
1/sp|P15880|RS2_HUMAN	7429.93	20343	8539.54	5819.65	5648.5	5298.39	3145.55	5631.12	3090.23	15	1
1/sp|P15924|DESP_HUMAN	26877.1	58465.3	36532.6	68509.7	22407.1	69539.5	43069.2	56720	62885.9	155	17
1/sp|P16152|CBR1_HUMAN	4701.21	742.36	175.59	4228.64	0	22203	11467.9	14438.8	11854.6	33	4
1/sp|P16219|ACADS_HUMAN	0	251.49	181.36	482.31	0	572.08	388.07	190.41	513.76	14	1
1/sp|P16435|NCPR_HUMAN	1986.8	1193.55	1550.02	0	0	0	2186.7	2336.89	0	5	1
1/sp|P16615|AT2A2_HUMAN	1092.23	2024.75	826.54	0	0	1271.98	0	1524.71	0	9	1
1/sp|P16662|UD2B7_HUMAN	1065.7	756.41	0	0	0	2669.3	1439.71	3734.86	1794.82	7	1
1/sp|P17844|DDX5_HUMAN	4672.18	787.19	334.02	2491.34	302.77	0	217.88	2388.25	2838.44	8	2
1/sp|P17858|PFKAL_HUMAN	3132.57	3018.21	1665.19	3825.46	1556.32	2455.41	1286.81	1924.42	302.08	11	1
1/sp|P17987|TCPA_HUMAN	976.79	1305.99	579.46	679.55	425.53	607.3	469.77	766.9	195.09	9	1
1/sp|P18077|RL35A_HUMAN	1627.93	2237.61	0	0	0	0	762.73	1486.42	0	6	1
1/sp|P18085|ARF4_HUMAN	3514.71	3635.2	1862.51	1966.8	1550.19	1312	970.74	1676.9	968.72	13	2
1/sp|P18124|RL7_HUMAN	9797.89	12872.5	6018.21	6929.01	7347.2	3652.36	1542.07	4603.42	1862.57	20	3
1/sp|P18283|GPX2_HUMAN	7204.55	5558.91	0	0	6314.55	7685.49	6233.75	0	6269.55	5	1
1/sp|P19404|NDUV2_HUMAN	498.07	665.15	507.66	823.41	0	972.44	332.2	934.21	363.35	10	1
1/sp|P19474|RO52_HUMAN	16708.1	24629.1	10789.2	14155.4	7880.23	1245.06	568.14	477.91	0	12	1
1/sp|P19971|TYPH_HUMAN	0	868.13	208.3	1061.73	0	1864.32	1487.92	1951.48	368.56	16	1
1/sp|P20073|ANXA7_HUMAN	4101.79	2651.93	1396.43	1522.86	1051.62	0	302.02	333.51	219.64	5	1
1/sp|P20132|SDHL_HUMAN	1507.12	1578.22	487.17	1225.38	343.05	256.93	287.91	743.69	0	13	1
1/sp|P21333|FLNA_HUMAN	732.7	1100.15	1123.41	1004.96	312.49	0	44.49	0	113.71	3	1
1/sp|P21397|AOFA_HUMAN	254.24	290.67	0	0	0	723.74	489.28	1266.14	337.33	5	1
1/sp|P21399|ACOC_HUMAN	12.69	464.18	317.9	491.37	0	621.29	610.27	683.44	513.19	3	1
1/sp|P21549|SPYA_HUMAN	17331.6	16677.1	12237.8	38838	10900.6	37900.8	23407	33006.7	14308.8	77	9
1/sp|P21695|GPDA_HUMAN	39816.7	38110.5	42689.9	39354.6	27986.7	38550.2	22376.5	58504	14684.2	10	1
1/sp|P21964|COMT_HUMAN	2197.63	2627.69	0	0	0	3751.36	1971.71	1099.38	2117.34	10	1
1/sp|P21980|TGM2_HUMAN	24272.3	22736.9	8480.87	22775.7	6822.75	2961.1	7843.87	7365.37	0	21	2
1/sp|P22234|PUR6_HUMAN	1595.33	1714.77	1213.11	2041.08	0	1992.27	1850.75	1653.3	1586.91	10	1
1/sp|P22307|NLTP_HUMAN	1442.78	1620.31	0	1238.38	0	547.4	0	693.14	0	5	1
1/sp|P22694|KAPCB_HUMAN	439.69	553.41	300.38	767.93	0	369.55	0	376.55	0	6	1
1/sp|P23141|EST1_HUMAN	1533.27	1984.71	0	2692.14	1116.76	4833.19	6447.86	13589.3	4503.02	9	1
1/sp|P23378|GCSP_HUMAN	759.16	645.71	208.54	520.22	357.45	518.22	254.75	359.48	0	3	1
1/sp|P23396|RS3_HUMAN	8091.11	11623.1	5943.24	5874.08	3625.06	4670.38	1302.36	6689.1	511.79	26	3
1/sp|P23526|SAHH_HUMAN	327.93	568.89	0	537.3	0	1311.89	1312.61	1490.62	807.1	6	1
1/sp|P23528|COF1_HUMAN	899.59	1556.27	927.95	0	0	1546.62	1105.95	1472.45	0	6	1
1/sp|P24666|PPAC_HUMAN	975.93	1201.09	493.62	831.2	226.17	220.82	526.61	703.7	288.21	7	1
1/sp|P24752|THIL_HUMAN	0	907.71	0	921.02	0	5807.29	2864.54	3309.7	2421.97	7	1
1/sp|P24928|RPB1_HUMAN	746.57	0	0	473.87	0	445.79	345.89	392.9	450.97	6	1
1/sp|P25311|ZA2G_HUMAN	980.21	0	0	1274.58	0	1612.57	1015.22	851.44	778.39	8	1
1/sp|P25325|THTM_HUMAN	891.78	1884.22	1249.99	0	183.04	5335.33	3739.73	4576.51	3053.7	21	2
1/sp|P25705|ATPA_HUMAN	24181.4	27861.2	19320.9	29064.3	10641.3	37587.9	15536.4	36576.8	13975.1	133	9
1/sp|P25789|PSA4_HUMAN	139.32	228.11	0	316.5	0	317.81	200.11	176.49	258.66	3	1
1/sp|P26373|RL13_HUMAN	3518.38	5612.28	4121.7	4171.07	4088.47	4136.76	2967.62	4436.53	749.51	13	2
1/sp|P26641|EF1G_HUMAN	815.33	1075	0	0	0	533.35	0	570.02	248.92	6	1
1/sp|P27144|KAD4_HUMAN	1251.83	1477.22	0	0	0	0	925.91	965.37	0	6	1
1/sp|P27348|1433T_HUMAN	2581.37	3033.53	0	2732.64	0	2308.92	0	2015.9	0	9	1
1/sp|P27708|PYR1_HUMAN	374.5	474.64	470.68	635.84	479.91	0	332.98	602.37	694.3	6	1
1/sp|P27824|CALX_HUMAN	1631.84	2442.01	828.56	1070.92	0	1199.71	286.3	1158.68	229.3	12	1
1/sp|P28066|PSA5_HUMAN	919.47	973.7	253.97	0	0	597.7	336.78	143.38	716.8	10	2
1/sp|P28070|PSB4_HUMAN	1416.02	1051.22	813.5	1208.28	1103.57	0	900.41	1054.16	1055.27	5	1
1/sp|P28288|ABCD3_HUMAN	10327.9	14677.6	7817.78	6452.57	4570.17	4982.92	1619.54	7607.67	807.14	40	5
1/sp|P28799|GRN_HUMAN	7652.55	5837.56	6296.91	7532.89	6196.05	1749.38	2531.85	2588.28	3668.8	9	1
1/sp|P28838|AMPL_HUMAN	365.72	711.59	0	641.76	0	848.86	1549.08	602.46	1076.37	5	1
1/sp|P28845|DHI1_HUMAN	0	738.78	0	763.29	0	2830.91	1049.07	1704.61	0	4	1
1/sp|P29401|TKT_HUMAN	3305.3	5774.2	0	9589.63	3311.1	6972.5	4550.81	4300.25	5528.57	11	1
1/sp|P30038|AL4A1_HUMAN	5044.11	6721.7	2935.61	8306.49	1930.61	6386.87	6989.65	12672.2	2264.22	53	5
1/sp|P30041|PRDX6_HUMAN	1378.23	1692.74	819.07	271.96	137.12	7451.73	4648.78	7596.8	4992.26	18	3
1/sp|P30044|PRDX5_HUMAN	997.26	852.25	529.15	921.04	0	2427.55	2086.18	2475.63	1792.02	8	1
1/sp|P30048|PRDX3_HUMAN	572.54	883.7	0	884.7	0	1719.58	944.77	939.91	839.82	7	1
1/sp|P30050|RL12_HUMAN	4749.73	2028.03	1677.08	4080.2	591.49	5671.98	2938.6	6645.53	1705.65	36	3
1/sp|P30084|ECHM_HUMAN	1824.06	2524.37	733.94	1032.41	549.77	8647.05	10611	11237.3	9211.2	16	3
1/sp|P30085|KCY_HUMAN	3185.27	0	0	1843.24	0	1889.36	1843.89	2254.25	684	15	3
1/sp|P30086|PEBP1_HUMAN	0	2801.92	2195.65	1717.72	1010.1	3369.4	3513.45	2118.71	2963.18	10	1
1/sp|P30101|PDIA3_HUMAN	5022.69	5247.76	2289.81	3302.08	1501.69	3944.25	2229.09	1772.65	562.93	24	2
1/sp|P30533|AMRP_HUMAN	5001.64	1430.95	0	3280.61	0	5427.45	0	2945.37	0	7	1
1/sp|P31040|SDHA_HUMAN	1039.84	935.34	867.09	2177.1	1108.52	12540.6	4329.31	10494.1	5890.36	13	1
1/sp|P31153|METK2_HUMAN	0	4080	1885.98	2204.17	357.85	2842.88	2238.26	3711.08	0	24	3
1/sp|P31327|CPSM_HUMAN	728460	953744	539108	988709	555705	1261790	534926	1173750	378911	707	53
1/sp|P31513|FMO3_HUMAN	2157.35	3140.06	0	514.28	0	5330.64	3259.81	4694.28	1963.98	28	3
1/sp|P32119|PRDX2_HUMAN	1059.79	3297.62	679.28	5008.77	1437.84	5144.6	3905.38	3854.7	3244.56	20	3
1/sp|P32754|HPPD_HUMAN	360.67	449.33	0	1873.83	0	1055.01	842.04	619.86	231.44	7	1
1/sp|P32929|CGL_HUMAN	0	0	205.01	493.73	355.99	710.27	659.58	461.63	519.63	5	1
1/sp|P32969|RL9_HUMAN	0	1903.44	766.71	0	0	823.21	0	938.84	0	6	1
1/sp|P33121|ACSL1_HUMAN	5086.39	3904	2250.21	3003.56	261.68	8176.27	6554.65	6078.75	4352.53	22	3
1/sp|P33991|MCM4_HUMAN	1288.65	4914.7	0	0	853.59	1583	1223.85	2203.88	627.95	8	1
1/sp|P34896|GLYC_HUMAN	0	1132.46	0	1557.33	0	2379.16	2031.79	1696.83	0	5	1
1/sp|P34897|GLYM_HUMAN	2610.64	1856.21	0	5038.1	3498.09	4096.24	3661.02	4177.31	3843.14	14	2
1/sp|P34913|HYES_HUMAN	1008.95	961.33	1098.99	0	0	1211.88	0	1541.49	0	4	1
1/sp|P35268|RL22_HUMAN	2803.69	4659.3	3034.49	1635.69	4422.08	2926.35	1679.12	2807.89	0	14	2
1/sp|P35527|K1C9_HUMAN	221799	457761	359997	718933	266712	576885	551730	459249	470248	78	5
1/sp|P35558|PCKGC_HUMAN	1204.83	0	960.15	394.57	139.09	989.78	319.37	1024.98	578.48	15	2
1/sp|P35573|GDE_HUMAN	3708.88	2045.41	1495.24	672.01	1393.26	1796.45	3445.66	5927.36	10228.3	46	7
1/sp|P35579|MYH9_HUMAN	639800	886359	810737	893807	783518	19413.6	9737.21	3153.43	12540	117	11
1/sp|P35580|MYH10_HUMAN	25199.5	64291.3	37074.3	39372.6	37035.9	1087.44	0	0	1144.72	15	2
1/sp|P35606|COPB2_HUMAN	141.34	193.08	285.51	340.22	125.08	81.35	0	188.85	0	4	1
1/sp|P35754|GLRX1_HUMAN	875.1	1340.96	1064.51	1264.25	696.44	1664.1	1190.14	1289.21	1278.51	8	1
1/sp|P35908|K22E_HUMAN	107689	177273	155500	234151	140521	279067	180695	195963	277639	38	3
1/sp|P35914|HMGCL_HUMAN	0	2150.15	1317.42	1804.27	0	1272.66	3638.4	5947	3115.09	11	1
1/sp|P36542|ATPG_HUMAN	570.01	1016.01	0	843.77	0	624.72	280.93	607.97	175.44	5	1
1/sp|P36578|RL4_HUMAN	7561.2	21026.5	9150.14	8526.68	1898.88	7804.68	3002.04	11157.9	2515.43	36	4
1/sp|P36776|LONM_HUMAN	2773.73	2359.11	0	3329.86	0	634.99	1246.17	1942.95	0	15	2
1/sp|P36957|ODO2_HUMAN	127.8	213.7	183.69	279.13	91.13	312.9	324.62	105.76	119.1	5	1
1/sp|P36959|GMPR1_HUMAN	900.82	0	863.05	0	0	1423.82	808.13	975.79	1164.49	8	1
1/sp|P37059|DHB2_HUMAN	2671.57	3869.44	1157.43	1328.42	1115.97	3345.38	1716.58	3239.36	1210.1	16	2
1/sp|P37108|SRP14_HUMAN	758	733.32	505.7	640.34	798.68	396.03	0	360.87	0	9	1
1/sp|P38117|ETFB_HUMAN	0	2324.05	1438.22	0	0	99.45	1560.49	0	667.8	4	1
1/sp|P38646|GRP75_HUMAN	42802.8	47897.2	36781.2	26048.9	22130.1	13993	27042.9	20080	24227.4	58	5
1/sp|P39060|COIA1_HUMAN	648.63	1024.19	979.08	0	0	0	0	522.54	723.78	4	1
1/sp|P39656|OST48_HUMAN	1216.49	2907.67	1247.64	2513.56	0	4941.64	2392.53	3781.58	0	12	2
1/sp|P40227|TCPZ_HUMAN	724.97	361.19	361.95	0	0	0	549.43	819.15	240.1	12	1
1/sp|P40261|NNMT_HUMAN	351.28	0	0	782.38	0	1108.56	1600.22	1005.91	0	7	1
1/sp|P40763|STAT3_HUMAN	0	24626.7	23024.5	13873.4	0	0	8314.82	5595.17	0	4	1
1/sp|P40926|MDHM_HUMAN	1676.39	1659.13	2435.05	8588.96	1402.02	3660.87	2652.95	0	639.82	24	3
1/sp|P40939|ECHA_HUMAN	396.19	0	370.89	0	0	1790.59	697.68	1266.14	0	6	1
1/sp|P41252|SYIC_HUMAN	542.35	285.6	152.49	229.15	55.28	294.4	0	240.03	0	6	2
1/sp|P42357|HUTH_HUMAN	1226.61	1392.14	0	1193.52	0	1192.16	915.61	1193.21	1042.49	9	1
1/sp|P42704|LPPRC_HUMAN	5623.28	5868.26	468.91	7577.32	93.25	3387.63	194.65	6396.26	90.85	35	5
1/sp|P42765|THIM_HUMAN	21060.3	18220.5	13720.9	50319.6	8664.02	30520.1	16018.3	29910.7	8666.17	86	7
1/sp|P43155|CACP_HUMAN	0	210.31	0	244.12	0	210.35	107.87	203.37	0	3	1
1/sp|P43243|MATR3_HUMAN	13709.9	14985	13143.1	9397.29	16645.5	9345.98	11402.6	14548.3	13695.7	13	1
1/sp|P43490|NAMPT_HUMAN	6138.02	3519.41	1496.43	3908.39	399.07	1397.38	3056.37	1755.79	906.05	39	4
1/sp|P46109|CRKL_HUMAN	0	0	342.56	384.83	0	314.04	212.69	379.88	0	3	1
1/sp|P46776|RL27A_HUMAN	7002.65	16527.6	7766.4	7066.75	6343.28	4263.15	1875.08	5051.65	1257.1	20	2
1/sp|P46777|RL5_HUMAN	300.57	419.75	0	0	0	769.39	0	590.86	207.2	7	1
1/sp|P46781|RS9_HUMAN	22512.5	37000.2	15842.9	14033.8	13333.2	4894.22	1567.84	7444.63	898.78	33	5
1/sp|P46782|RS5_HUMAN	6375.33	8035.21	6043.48	6761.49	4857.04	1520.18	2907.01	5122.37	2261.47	16	1
1/sp|P46783|RS10_HUMAN	289.63	1823.53	726.57	543.27	0	849.14	650.63	709.45	606.78	8	1
1/sp|P46940|IQGA1_HUMAN	4541.53	5115.75	4512.42	5219.89	0	2629.92	0	1626.7	5208.2	13	1
1/sp|P46977|STT3A_HUMAN	0	258.25	166.41	211.9	0	263.48	0	192.47	0	6	1
1/sp|P47897|SYQ_HUMAN	226.87	131.46	0	0	0	85.8	68.33	200.82	0	4	1
1/sp|P47989|XDH_HUMAN	0	0	204.93	381.26	212.68	248.05	571.18	0	0	6	1
1/sp|P48047|ATPO_HUMAN	12031.1	9924.6	4907.27	16288	4133.85	12219.9	2965.92	11606.9	2647.85	30	3
1/sp|P48444|COPD_HUMAN	1915.76	2714.84	996.58	1751.71	275.68	1009.72	964.56	1785.34	704.18	10	1
1/sp|P48637|GSHB_HUMAN	13245.9	0	0	10906.3	12711.5	10782.2	11786.5	0	0	7	1
1/sp|P48735|IDHP_HUMAN	2185.55	3455.88	374.82	8858.04	0	10504.3	8612.08	11949.8	2120.6	49	6
1/sp|P49326|FMO5_HUMAN	403.87	676.62	0	0	0	1033.7	773.48	1849.96	550.09	6	1
1/sp|P49327|FAS_HUMAN	25377.6	28959	12416.7	31041	6205.11	53032.8	42245.2	61938.3	35820.4	148	16
1/sp|P49354|FNTA_HUMAN	1671.35	1491.46	1538.27	1572.35	1875.48	1821.45	1749.26	1947.58	2419.93	6	1
1/sp|P49411|EFTU_HUMAN	12523.7	24017.1	11291.3	10796.3	7303.45	1603.13	1931.58	3576.17	143.09	27	3
1/sp|P49591|SYSC_HUMAN	118.05	500.26	193.94	173.64	0	467.93	400.52	459.39	307.49	5	1
1/sp|P49638|TTPA_HUMAN	240.6	200.44	0	0	0	68.12	133.84	131.94	57.79	4	1
1/sp|P49721|PSB2_HUMAN	657.14	1060.84	0	888.27	0	1172.52	708.72	590.2	0	4	1
1/sp|P49748|ACADV_HUMAN	0	0	643.99	1066.58	0	602.38	467.55	401.09	0	7	1
1/sp|P49790|NU153_HUMAN	22249.3	0	0	0	14998.7	0	22150.5	0	20487.9	10	1
1/sp|P49821|NDUV1_HUMAN	1833.27	0	1327.79	1254.2	0	0	1618.14	1130.81	0	5	1
1/sp|P50213|IDH3A_HUMAN	0	0	737.07	0	702.34	782.7	0	1016.94	0	4	1
1/sp|P50225|ST1A1_HUMAN	1581.72	821.55	0	0	0	807.96	0	1157.39	980.11	9	1
1/sp|P50416|CPT1A_HUMAN	296.66	278.49	329.12	228.16	0	411.33	108.03	267.49	0	7	1
1/sp|P50440|GATM_HUMAN	0	0	8537.82	0	7319.3	5653.57	5915.63	7210.06	6298.67	10	1
1/sp|P50552|VASP_HUMAN	8694.92	0	6404.47	11449.7	12399.1	10893.5	12429.9	12259.6	0	9	1
1/sp|P50895|BCAM_HUMAN	1390.22	1105.59	0	0	0	1013.76	1366.07	1217.62	1130.77	5	1
1/sp|P50914|RL14_HUMAN	16295.9	28541.3	12360	14159	9145.29	6334.4	3933.73	10140.6	3955.46	12	1
1/sp|P50991|TCPD_HUMAN	826.82	887.69	374.41	0	0	151.59	599.88	801.43	0	9	2
1/sp|P51114|FXR1_HUMAN	316.61	0	0	0	265.84	0	233.23	211.75	119.27	3	1
1/sp|P51570|GALK1_HUMAN	21123	24530	2945.68	247.64	969.72	17673.2	18147.7	18895.6	15460.8	47	6
1/sp|P51648|AL3A2_HUMAN	2922.62	2259.28	1000.86	1707.11	0	3630.42	1436.93	2672.71	0	11	1
1/sp|P51649|SSDH_HUMAN	0	1102	0	1050.82	0	1908.27	1170.21	1646.14	1367.16	8	1
1/sp|P51659|DHB4_HUMAN	20545.6	16542.3	13260.2	30623.2	6746.34	23916.9	11004	18747.9	6795.79	68	6
1/sp|P51665|PSMD7_HUMAN	1202.62	809.78	420.96	1010.03	271.78	506.96	301.82	573.14	0	17	1
1/sp|P51812|KS6A3_HUMAN	0	0	109.88	0	145.47	63.81	41.46	55.02	85.73	3	1
1/sp|P52292|IMA1_HUMAN	0	73797.6	70714.6	0	69497.3	0	0	63353.1	54557.5	5	1
1/sp|P53007|TXTP_HUMAN	1939.31	1996.81	1378.91	1295.78	943.81	1398.59	0	1743.51	0	8	1
1/sp|P53597|SUCA_HUMAN	1007.37	1273.08	307.06	1801.93	0	2307.3	1579.44	2567.21	547.67	19	2
1/sp|P53618|COPB_HUMAN	8511.85	10863.7	643.59	597.31	334.26	8202.8	394.95	527.23	7536.07	15	2
1/sp|P53621|COPA_HUMAN	3231.71	4017.62	2536.17	276.35	0	1775.95	2094.8	2662.9	1305.81	9	2
1/sp|P53992|SC24C_HUMAN	2878.67	677.55	724.08	1293.27	818.62	398.77	303.39	453.3	246.48	5	1
1/sp|P53999|TCP4_HUMAN	0	2847.93	647.85	0	3038.86	552.27	483.66	0	0	8	1
1/sp|P54136|SYRC_HUMAN	1688.45	4563.76	106.35	5445.38	0	4541.55	3030.28	3138.22	84.94	14	2
1/sp|P54577|SYYC_HUMAN	0	3347.8	955.19	3527.95	1999.87	4252.14	0	3257.22	3117.17	11	1
1/sp|P54619|AAKG1_HUMAN	407.16	693.47	172.38	490.47	0	178.9	144.58	368.3	0	9	2
1/sp|P54819|KAD2_HUMAN	380.86	433.75	370.48	693.1	520.64	617.36	585.65	564.88	571.47	6	1
1/sp|P54840|GYS2_HUMAN	451.52	389.04	0	164.14	0	0	157.51	225.05	0	3	1
1/sp|P54868|HMCS2_HUMAN	1991.01	2718.09	2656.15	2671.75	0	13310.3	13784.6	8693.76	11535.7	14	2
1/sp|P55072|TERA_HUMAN	279.89	446.1	210.75	218.95	0	654.38	216.32	123.07	0	6	2
1/sp|P55084|ECHB_HUMAN	3379.68	4638.77	2198.39	718.01	0	6038.63	3434.85	5216.15	823.07	36	4
1/sp|P55157|MTP_HUMAN	42153	3995.51	537.55	3239.88	26511.2	23482.4	24476.2	49925.4	31935.5	41	5
1/sp|P55196|AFAD_HUMAN	728.85	774.76	1378.11	1640.11	974.29	981.44	444.04	365.07	0	6	1
1/sp|P55786|PSA_HUMAN	159.52	578.53	300.13	602.11	0	934.51	867.79	903.01	626.31	7	1
1/sp|P56134|ATPK_HUMAN	1995.76	2325.5	1653.9	2096.41	0	3351.52	1538.59	3298.3	1385.86	16	2
1/sp|P56192|SYMC_HUMAN	635.86	1123.2	0	0	759.15	341.35	416.04	174.57	294.91	6	1
1/sp|P56470|LEG4_HUMAN	40705.2	24369.7	21699.9	10323.5	17178.7	18328.8	25750.2	9409.36	6451.13	64	5
1/sp|P56537|IF6_HUMAN	0	0	198.9	284.57	0	377.5	257.74	0	453.32	3	1
1/sp|P59998|ARPC4_HUMAN	3978.15	5577.13	4176.66	6951.82	4166.81	1345.47	174.04	1133.21	944.43	11	2
1/sp|P60660|MYL6_HUMAN	46000.1	80718.2	58198.3	77986.2	59596.8	1212.81	0	0	649.22	5	1
1/sp|P60842|IF4A1_HUMAN	6226.66	5972.26	4787.47	6108.48	3779.63	4115.63	3713.94	4031.04	0	16	2
1/sp|P60953|CDC42_HUMAN	2860.48	4568.26	2018.55	2064.27	0	2903.53	0	2035.24	0	10	1
1/sp|P61006|RAB8A_HUMAN	305.31	394.24	0	222.94	0	498.04	267.75	437.61	0	8	1
1/sp|P61019|RAB2A_HUMAN	302.22	0	0	101.38	0	289.82	239.65	376.11	225.96	4	1
1/sp|P61026|RAB10_HUMAN	1233.82	2020.45	677.45	1507.14	428.14	1051.95	1001.93	1614.67	349.29	11	1
1/sp|P61225|RAP2B_HUMAN	1123.68	1713.19	690.94	1492.09	0	431.08	157.4	364.74	115.69	5	1
1/sp|P61247|RS3A_HUMAN	3246.83	10590.6	3667.32	2841.94	1502.14	4657.54	2178.41	4886.92	1823.71	34	3
1/sp|P61289|PSME3_HUMAN	459.91	637.99	365.06	0	0	0	1367.96	1523.45	440.3	5	1
1/sp|P61313|RL15_HUMAN	10219.4	21082.5	8457.9	6158.48	9703.12	3206.62	0	3726.96	0	11	2
1/sp|P61353|RL27_HUMAN	58.03	42.8	89.33	79.89	125.74	196.77	166.45	441.63	70.44	5	1
1/sp|P61626|LYSC_HUMAN	579.39	772.32	837.03	2096.61	819.96	931.71	2489.27	671.74	1179.84	11	1
1/sp|P61978|HNRPK_HUMAN	2651.1	4259.76	0	2027.44	0	516.91	1126.59	1751.45	1267.32	10	2
1/sp|P61981|1433G_HUMAN	1386.97	1986.36	0	2135.69	0	710.06	0	828.34	843.53	12	1
1/sp|P62081|RS7_HUMAN	16494.3	22807.2	13657	11890.5	12317.6	6238.18	5198.57	7411.48	4530.22	22	2
1/sp|P62136|PP1A_HUMAN	1186.37	1555.91	732.99	870.56	565.2	213.51	260.8	528.17	234.71	6	1
1/sp|P62241|RS8_HUMAN	7117.06	15404.7	7877.24	3048.57	2033.78	5510.18	539.04	6195.56	315.24	22	3
1/sp|P62244|RS15A_HUMAN	17086.9	18716.8	15975.9	16281.4	16718	15519.4	12939.6	14726.2	13044.6	13	2
1/sp|P62249|RS16_HUMAN	8608.34	15426.3	8264.35	6913.86	6571.24	6531.05	3224.94	7810.02	1538.93	20	2
1/sp|P62263|RS14_HUMAN	755.03	0	0	1946.46	0	1357.43	612.91	1721.98	0	6	1
1/sp|P62269|RS18_HUMAN	1930.33	12765.8	5641.53	1721.9	1902.53	2045.83	2756.61	3290.39	4397.95	15	2
1/sp|P62277|RS13_HUMAN	3206.89	7883.5	2993.39	4548.45	1148.93	3626.75	1758.48	5177.87	2568.77	34	3
1/sp|P62280|RS11_HUMAN	2456.26	4935.66	1538.82	1454.77	1509.84	0	0	898.89	305.01	8	1
1/sp|P62333|PRS10_HUMAN	1495.27	748.7	0	609.22	284.27	859.78	536.67	523.13	670.5	10	1
1/sp|P62424|RL7A_HUMAN	770.24	1109.13	0	156103	83059.7	548.02	0	286248	211515	11	2
1/sp|P62495|ERF1_HUMAN	357.68	262.39	0	418.87	0	273	153.83	195.8	0	5	1
1/sp|P62701|RS4X_HUMAN	16169.3	38018.4	17870.2	11747.7	10469.7	8229.62	3644.3	12215.3	3704.05	28	3
1/sp|P62753|RS6_HUMAN	2786.42	11023.2	4289.73	3024.08	2948	1822.25	0	1173.55	1022.5	10	1
1/sp|P62805|H4_HUMAN	39037.1	26434.1	11730.4	8365.7	31562	7516.08	9220.38	4867.88	6312.08	18	2
1/sp|P62829|RL23_HUMAN	7852.85	17035.5	7003.53	5453.49	5986.6	4219.19	949.87	4411.58	2668.35	20	2
1/sp|P62847|RS24_HUMAN	3185.23	7028.92	2873.99	2965.34	2247.58	1390.67	666.6	1560.48	596.62	8	1
1/sp|P62851|RS25_HUMAN	5369.06	18083.3	6962.7	2246.03	1983.55	7366.71	5029.1	10492.5	8082.41	18	2
1/sp|P62888|RL30_HUMAN	1686.52	5828.59	1823.43	964.99	1238.88	1579.89	948.43	2110.91	976.63	8	1
1/sp|P62913|RL11_HUMAN	2463.79	2647.92	1733.54	1649.84	0	1862.68	1414.01	0	0	9	1
1/sp|P62937|PPIA_HUMAN	2808.39	3835.12	2419.82	4618.5	2571.42	2702.25	1902.71	0	1765.09	18	2
1/sp|P63104|1433Z_HUMAN	6019.85	3358.88	1227.79	7095.07	1125.9	5724.03	2219.06	3980.69	3356.82	28	3
1/sp|P63173|RL38_HUMAN	0	961.52	382.32	0	0	909.04	492.46	769.27	0	5	1
1/sp|P63241|IF5A1_HUMAN	2021.48	1765.73	918.35	1538.45	574.61	1338.41	873.86	1123.78	1337.9	11	1
1/sp|P63244|RACK1_HUMAN	3489.41	2312.01	2006.02	339.67	3039.16	5472.43	4891.45	3749.49	3045.44	18	2
1/sp|P68366|TBA4A_HUMAN	1162.53	891.63	527.37	640.73	419.65	0	0	422.4	262.23	5	1
1/sp|P68402|PA1B2_HUMAN	867.62	0	511.98	953.24	0	664.3	631.91	686.69	332.44	5	1
1/sp|P68871|HBB_HUMAN	3903.26	8765.24	7696.68	10220.6	8801.67	54444.4	49677.1	34020.3	38187.6	28	2
1/sp|P69905|HBA_HUMAN	834.89	1723.57	1429.26	1564.94	1027.19	8703.48	10694.7	8959.23	3408	11	3
1/sp|P78371|TCPB_HUMAN	299.66	225.48	211.58	0	0	147.88	0	71.4	51.48	4	1
1/sp|P78527|PRKDC_HUMAN	57901.6	55958.5	0	53783.3	62109.6	41009	42370.8	39600.7	59452.2	9	1
1/sp|P80404|GABT_HUMAN	5220.1	7856.22	6154.89	9194.42	1790.4	24737.6	19312.3	27274.6	18321.8	36	3
1/sp|P83731|RL24_HUMAN	3345.4	6089.14	3462.77	5012.27	2727.93	3548.05	329.3	1761.57	1511.13	7	1
1/sp|Q00266|METK1_HUMAN	59346.3	74015.7	94076.5	26403.3	76395.1	40237.6	53478.6	73230.1	48412.6	116	6
1/sp|Q00325|MPCP_HUMAN	0	1175.5	1047.41	0	0	0	0	1410.05	1466.88	5	1
1/sp|Q00610|CLH1_HUMAN	63678.6	113995	81678.8	101603	95554.7	564.59	415.13	1329.11	225.03	10	2
1/sp|Q00839|HNRPU_HUMAN	1501.5	3126.3	1563.36	1396.25	956.76	778.84	466.17	1150.31	0	12	1
1/sp|Q01082|SPTB2_HUMAN	6810.69	6645.89	0	5791.55	0	5885.92	6208.63	5648.63	7647.54	8	1
1/sp|Q02218|ODO1_HUMAN	105.39	3482.76	4542.08	178.54	3212.66	76.48	6092.89	4564.53	6403.65	13	2
1/sp|Q02252|MMSA_HUMAN	0	0	0	256.59	83.06	70.68	135.32	259.43	38.63	5	1
1/sp|Q02318|CP27A_HUMAN	4082.79	4507.19	0	4626.2	0	3428.02	4199.89	3814.77	0	8	1
1/sp|Q02338|BDH_HUMAN	5100.82	6944.31	2003.65	840.82	1200.07	6242.92	3942.5	5810.14	2232.43	28	4
1/sp|Q02543|RL18A_HUMAN	12523.4	12663.2	7066.92	7569.89	5986.05	2978.29	889.27	4364.49	407.07	22	3
1/sp|Q02790|FKBP4_HUMAN	216.39	436.17	218.46	0	251.27	175.82	175.12	0	0	4	1
1/sp|Q02878|RL6_HUMAN	8307.39	20503.3	3829.8	2460.81	4052.02	6978.69	2061.48	7348.53	3473.64	26	2
1/sp|Q02978|M2OM_HUMAN	2536.74	3427.44	2073.85	1551.21	1194.98	1991.86	883.89	2969.98	877.29	23	4
1/sp|Q03426|KIME_HUMAN	934.35	1352.36	617.71	425.21	0	195.15	265.53	1086.03	283.73	6	1
1/sp|Q04446|GLGB_HUMAN	3674.65	3007.92	914.81	2174.02	401.93	1407.92	716.74	1175.54	526.59	16	2
1/sp|Q04760|LGUL_HUMAN	928.69	167.94	0	852.42	0	1445.93	709.52	636.68	967.41	3	1
1/sp|Q04917|1433F_HUMAN	4304.32	4190.45	0	4385.49	0	1286.01	902.09	1262.13	0	12	1
1/sp|Q05D32|CTSL2_HUMAN	730.21	1640.83	1881.61	0	728.72	807.74	1471.5	646.91	960.77	7	1
1/sp|Q06278|AOXA_HUMAN	610.67	112.36	418.39	733.52	0	939.33	1349.99	829.53	1118.26	10	2
1/sp|Q06520|ST2A1_HUMAN	19362.9	11667.9	3219.61	5490.91	2337.06	53486.2	34100.9	45408.8	26387.1	39	4
1/sp|Q06830|PRDX1_HUMAN	17120.9	20070.3	16425.6	31412.1	22345.3	26160.4	19647.9	23002.3	5455.53	37	5
1/sp|Q07020|RL18_HUMAN	5942.22	13048	6464.73	8393.09	6462.36	3727.64	4624.08	5296.04	1724.4	20	2
1/sp|Q07021|C1QBP_HUMAN	491.77	1630.44	386.23	1098.27	477.56	1257.07	598.78	940.01	358.44	15	2
1/sp|Q07065|CKAP4_HUMAN	1718.36	2809.11	1564.92	2300.67	802.26	1303.8	902.46	996.46	0	9	1
1/sp|Q07864|DPOE1_HUMAN	103599	99997.8	99474.7	117412	131880	127281	105200	110788	123586	7	1
1/sp|Q08426|ECHP_HUMAN	14667.9	20011.1	5735.48	15887.5	6103.78	45634.7	23694.4	49604	15600.8	123	10
1/sp|Q08477|CP4F3_HUMAN	133.04	0	0	140.69	45.08	678.49	261.54	487.79	171.56	4	1
1/sp|Q09666|AHNK_HUMAN	502104	1501870	814523	1049700	1166620	21528.9	8106.5	17671.5	4599.2	71	9
1/sp|Q12788|TBL3_HUMAN	0	0	0	104.94	110.44	143.14	86.41	0	0	3	1
1/sp|Q12824|SNF5_HUMAN	860995	888016	0	694170	746236	749182	881607	0	0	3	1
1/sp|Q12907|LMAN2_HUMAN	170.14	158.43	0	0	0	234.49	0	339.71	0	4	1
1/sp|Q12931|TRAP1_HUMAN	3626.72	5462.26	6422.99	4121.98	0	7274.64	5668.14	0	0	4	1
1/sp|Q12996|CSTF3_HUMAN	1347.3	0	0	0	565.34	0	529.06	1055.33	0	5	1
1/sp|Q13084|RM28_HUMAN	230229	217066	212215	221554	241652	63139.6	257513	262767	216606	6	1
1/sp|Q13200|PSMD2_HUMAN	3066.02	0	1062.3	0	0	2453.11	0	2096.89	0	9	1
1/sp|Q13228|SBP1_HUMAN	2956.02	2408.65	615.74	1482.11	325.01	7220.03	8362.84	9406.41	6215.61	22	4
1/sp|Q13395|TARB1_HUMAN	2772.83	3167.04	1547.12	1789.7	0	1352.48	0	1709.93	171.15	3	1
1/sp|Q13501|SQSTM_HUMAN	296.61	339.31	376.27	0	0	0	149.02	365.15	0	3	1
1/sp|Q13576|IQGA2_HUMAN	33530.5	19018.1	7053.89	16032.1	1640.37	4927.3	8005.22	10666.6	5458.73	72	7
1/sp|Q13813|SPTN1_HUMAN	20650.9	17266.3	11346	14723.3	11398	2849.62	34.07	2079.38	147.95	35	4
1/sp|Q13867|BLMH_HUMAN	1645.25	2415.89	2232.97	3005.39	1607.91	4023.51	2732.25	2933.99	3956.16	8	1
1/sp|Q14019|COTL1_HUMAN	797.93	1311.51	580.49	1420.66	219.7	4612.92	1650.42	1334.59	1355.27	6	1
1/sp|Q14032|BAAT_HUMAN	0	0	0	37885.1	42966	47156.4	40996	44129.3	0	7	1
1/sp|Q14117|DPYS_HUMAN	14555.3	245.02	13911.2	13086.2	18004.9	19213.2	16120.2	13411.8	14476.4	11	2
1/sp|Q14204|DYHC1_HUMAN	1206.39	0	759.04	936.93	618.39	690.36	425.45	394.05	400.3	7	1
1/sp|Q14254|FLOT2_HUMAN	805.92	0	1739.39	0	1000.3	760.4	623.89	621.65	742.02	11	1
1/sp|Q14444|CAPR1_HUMAN	0	0	0	673848	1558530	0	1319360	0	1139190	6	1
1/sp|Q14697|GANAB_HUMAN	770.58	537.35	1365.41	602.04	1224.81	3247.69	2099.31	3103.48	1383.31	8	2
1/sp|Q14839|CHD4_HUMAN	13584.9	0	13414.6	11774.2	13395.8	13770.9	13506.7	12423.8	15175.9	14	1
1/sp|Q15003|CND2_HUMAN	21733	12335.3	13072.1	15445.7	10810	16524.7	0	13783.2	0	4	1
1/sp|Q15008|PSMD6_HUMAN	286.28	321.3	209.03	511.51	0	214.59	213.07	281.51	0	7	1
1/sp|Q15019|SEPT2_HUMAN	8895.65	9164.24	5126.41	7093.71	4265.35	2580.38	1655.82	2205.61	0	17	2
1/sp|Q15067|ACOX1_HUMAN	606.28	1132.4	485.2	628.88	128.04	664.02	460.17	753.21	409.15	7	1
1/sp|Q15084|PDIA6_HUMAN	3341.15	5716.73	2843.25	6447.81	1072.39	8284.2	5235.47	9174.2	3756.12	25	2
1/sp|Q15149|PLEC_HUMAN	12242.3	17256.6	16453.9	10933.1	9738.27	13987.8	15080.5	8138.23	402.38	12	2
1/sp|Q15269|PWP2_HUMAN	0	418.01	415.21	0	242.32	0	339.67	313.06	0	3	1
1/sp|Q15365|PCBP1_HUMAN	5150.5	7900.98	4275.4	4362.25	2831.16	1637.76	659.79	2542.55	402.64	18	2
1/sp|Q16531|DDB1_HUMAN	401.91	196.83	335.93	409.67	170.44	216.14	154.55	0	203.58	5	1
1/sp|Q16698|DECR_HUMAN	7042.38	5610.28	2136.53	2065.56	5801.8	10610	12831	11538.7	12855.3	23	3
1/sp|Q16762|THTR_HUMAN	3951.65	7365.4	929.43	462.5	0	13981.4	9118.96	10041.9	8939.68	24	3
1/sp|Q16775|GLO2_HUMAN	63.34	0	0	192.82	54.33	629.47	557.31	593.64	318.99	5	1
1/sp|Q16795|NDUA9_HUMAN	0	336.04	329.58	0	0	445.69	0	461.84	44.36	5	1
1/sp|Q16822|PCKGM_HUMAN	60103.5	84756.6	17265.4	92112.8	5991.3	57514.7	49435	110300	20028	139	14
1/sp|Q16851|UGPA_HUMAN	3208.09	8328.42	3035.49	8887.05	1528.04	12166.5	11233.6	14310.6	8998.59	31	3
1/sp|Q29RF7|PDS5A_HUMAN	2414.09	2423.64	2987	862.6	2525.52	2555.33	2388.57	0	2208.76	4	1
1/sp|Q32P41|TRM5_HUMAN	311.49	745.25	588.46	550.33	0	573.76	352.3	398.18	254.7	6	1
1/sp|Q4G0J3|LARP7_HUMAN	0	0	0	28669	35390.7	0	27984.9	0	25266.7	10	1
1/sp|Q53FA7|QORX_HUMAN	1033.66	1558.74	1724.12	0	1622.48	1123.34	0	0	579.64	4	1
1/sp|Q5R3I4|TTC38_HUMAN	9464.66	0	11626	12079.7	13379.7	9464.59	10676.6	0	10508.8	14	1
1/sp|Q5U3C3|TM164_HUMAN	8137.25	7412.83	9103.99	7275.79	6218.04	5613.39	6708	7337.4	9350.59	5	1
1/sp|Q63HM2|PCX4_HUMAN	537.3	815.06	366.07	404.66	214.17	281.41	468.21	110.6	333.59	6	1
1/sp|Q6NUM9|RETST_HUMAN	1407.91	1070.42	0	647.07	0	1553.57	534.3	1576.89	285.03	14	2
1/sp|Q6NVY1|HIBCH_HUMAN	803.74	659.95	480.67	850.25	221.62	1344.9	2283.04	757.92	1674.95	12	2
1/sp|Q6P1Q0|LTMD1_HUMAN	244.18	626.96	330.72	0	349.71	299.53	0	189.47	0	6	1
1/sp|Q6SA08|TSSK4_HUMAN	17410.3	12244.2	15403.9	13529.1	15755.4	17523.1	20384.3	18327.7	20765.4	5	1
1/sp|Q6YN16|HSDL2_HUMAN	297.98	953.87	918.38	951.24	0	2886.06	1727.2	3727.28	1604.64	15	2
1/sp|Q7KZF4|SND1_HUMAN	363.73	465.46	282.82	549.24	125.24	201.46	99.84	190.33	64.33	4	1
1/sp|Q7L576|CYFP1_HUMAN	870.27	627.72	828.7	990.24	454.14	250.57	190.7	264.85	178.62	6	1
1/sp|Q7Z3T8|ZFY16_HUMAN	1553.48	0	1264.78	0	1009.39	951.89	0	1191.59	1058.75	5	1
1/sp|Q7Z406|MYH14_HUMAN	3594.53	5206.79	5307.93	4834.8	4184.53	171.37	60.73	188.87	0	3	1
1/sp|Q7Z4W1|DCXR_HUMAN	5212.41	5727.72	482.44	3578.31	369.54	16593.5	13724	12906	10515.4	29	3
1/sp|Q7Z5P4|DHB13_HUMAN	0	1048.97	580.64	0	0	4134.6	2434.06	2764.11	14.36	8	1
1/sp|Q7Z6K1|THAP5_HUMAN	5584.53	8725.88	9552.99	10452.7	8094.04	11483.1	7923.19	8471.98	8395.6	6	1
1/sp|Q86VP6|CAND1_HUMAN	451.53	3922.23	1790.82	335.05	0	3270.97	1677.66	3996.4	2193.94	24	3
1/sp|Q86WA6|BPHL_HUMAN	0	3646.26	0	2699.25	0	4724.43	3868.59	5047.93	4484.04	4	1
1/sp|Q86WA8|LONP2_HUMAN	1146.24	1996.24	396.59	806.05	144.17	80.8	78.83	284.97	0	4	1
1/sp|Q86WU2|LDHD_HUMAN	78376.7	75502.8	0	69629.9	0	81027.8	78978.3	72435.4	0	4	1
1/sp|Q8IV08|PLD3_HUMAN	949.26	1539.06	1357.49	3083.67	631.86	337.26	0	255.81	402.74	10	2
1/sp|Q8IY67|RAVR1_HUMAN	0	0	3704.51	3837.52	2926.05	2148.05	2191.36	0	2185.88	7	1
1/sp|Q8IZ83|A16A1_HUMAN	251.83	1487.16	878.72	640.71	0	634.89	0	1665.05	1324.67	12	2
1/sp|Q8N163|CCAR2_HUMAN	1749.6	0	1598.61	0	1146.07	0	1686.76	1376.27	1480.87	6	1
1/sp|Q8N5A5|ZGPAT_HUMAN	356.39	507.67	576.81	338.45	241.79	0	572.78	465.33	193.22	6	1
1/sp|Q8N8S7|ENAH_HUMAN	18840.2	30950.6	35386.9	35589.8	42478.5	16574.6	18795.1	35818.9	39747.1	10	1
1/sp|Q8NBJ5|GT251_HUMAN	2296.02	0	4078.87	0	0	3453.12	2071.83	13197.2	36.64	5	1
1/sp|Q8NBQ5|DHB11_HUMAN	893.12	2347.56	0	1015.18	759.07	1778.72	0	1377.39	746.45	16	2
1/sp|Q8NBS9|TXND5_HUMAN	195.27	262.84	1231.65	300.57	416.21	704.74	171.71	362.05	170.85	7	1
1/sp|Q8NBX0|SCPDL_HUMAN	348.84	433.27	257.81	272.72	154.73	192.17	154.17	286.56	209.3	5	1
1/sp|Q8NFW8|NEUA_HUMAN	0	102.81	72.07	96.32	97.62	155.49	0	84.37	0	4	1
1/sp|Q8TAF3|WDR48_HUMAN	0	4737.31	0	10208	4662.19	0	8563.15	0	6033.42	4	1
1/sp|Q8TC12|RDH11_HUMAN	818.46	1062.48	0	623.19	0	501.96	593.3	1044.81	312.56	7	1
1/sp|Q8TEQ0|SNX29_HUMAN	8896.01	8693.43	7602.71	9439.61	9079.69	8489.06	9429.41	8420.29	7489.81	5	1
1/sp|Q8TEX9|IPO4_HUMAN	489.37	0	293.89	0	387.42	396.69	0	412.47	287.01	3	1
1/sp|Q8WTW3|COG1_HUMAN	1070.24	1410.61	1202.47	662.43	0	370.66	376.82	512.8	337.55	5	1
1/sp|Q8WU76|SCFD2_HUMAN	701.23	1094.27	0	1790.48	0	1710.45	1105.46	1331.5	0	6	1
1/sp|Q8WUM4|PDC6I_HUMAN	0	7193.45	7759.1	0	0	6397.73	7079.75	6234.73	5749.22	6	1
1/sp|Q8WWC4|MAIP1_HUMAN	659.98	804.26	380.19	1177.87	199.85	325.69	0	655.63	0	6	1
1/sp|Q8WXG9|GPR98_HUMAN	0	0	459.88	494.23	0	618.93	636.77	0	0	3	1
1/sp|Q92667|AKAP1_HUMAN	0	0	27470.4	28423	18967.9	0	32996.5	67618.7	48607.4	9	1
1/sp|Q92820|GGH_HUMAN	221	187.37	326.62	389.25	0	210.41	0	0	124.03	4	1
1/sp|Q92887|MRP2_HUMAN	0	2183.41	0	3104.2	2598.32	2939.62	0	2435.78	0	5	1
1/sp|Q92900|RENT1_HUMAN	0	0	9034.77	7587.51	0	9418.78	4816.69	13073.7	10831.2	6	1
1/sp|Q92945|FUBP2_HUMAN	853.59	494.88	482.38	553.02	0	223.52	260.17	418.55	0	7	1
1/sp|Q93088|BHMT1_HUMAN	14129.7	13082.5	0	2252.68	1693.72	24741.3	17874.4	22011.6	15651.3	55	5
1/sp|Q93099|HGD_HUMAN	2592.97	3353.72	3455.2	7110.56	2022.62	8649.32	5611.33	5353.66	5796.4	25	3
1/sp|Q969G6|RIFK_HUMAN	17775.1	29066.6	0	34261.7	40893.1	15849.1	17891.5	0	0	4	1
1/sp|Q969S9|RRF2M_HUMAN	309.81	387.58	368.33	485.95	504.44	392.45	0	0	474.91	4	1
1/sp|Q96AQ6|PBIP1_HUMAN	2739.84	5097.5	4266.07	4787.69	2568.1	5044.86	3577.1	3179.63	4924.67	7	1
1/sp|Q96B49|TOM6_HUMAN	24674.7	56954.1	63890.1	49104.5	49747.9	18363.2	45603.4	28613.7	39331.2	7	1
1/sp|Q96CM8|ACSF2_HUMAN	2809.34	0	0	2209.38	0	1687.99	0	0	1600.69	10	1
1/sp|Q96EH3|MASU1_HUMAN	2383.76	0	1431.86	0	2948.07	3720.98	2838.47	3198.34	3783.14	8	1
1/sp|Q96FW1|OTUB1_HUMAN	1142.39	963.78	445.75	1015.25	342.05	613.74	557.83	0	0	8	1
1/sp|Q96G21|IMP4_HUMAN	11839.7	0	0	0	26432.7	10582.8	11474.1	22685.4	25892.7	6	1
1/sp|Q96HR9|REEP6_HUMAN	403.88	1438.92	1684.29	0	0	1707.43	3738.31	6820.3	4538.04	11	1
1/sp|Q96HY7|DHTK1_HUMAN	252.5	316.12	247.57	501.77	0	1049.52	618.97	2000.43	438.69	7	1
1/sp|Q96I99|SUCB2_HUMAN	110801	373.4	90164.3	98178.7	0	79779.6	83049.3	119117	135010	19	3
1/sp|Q96IU4|ABHEB_HUMAN	2675.93	2665.24	0	1567.26	167.78	4462.2	4717.28	5421.35	2986.14	20	2
1/sp|Q96KP4|CNDP2_HUMAN	4368.71	2020.3	634.13	3604.87	48.42	2186.89	2785.37	799.81	1067.86	19	3
1/sp|Q96QK1|VPS35_HUMAN	652.88	923.59	747.31	0	459.99	686.11	718.07	590.75	623.66	9	1
1/sp|Q96RQ3|MCCA_HUMAN	3971.52	6324.38	5346.71	5128.36	2996.05	688.03	661.54	1026.11	0	10	1
1/sp|Q99424|ACOX2_HUMAN	658.91	314.46	1529.47	1380.67	0	704.1	394.27	607.02	167.96	4	1
1/sp|Q99611|SPS2_HUMAN	585.57	421.23	196.32	0	0	160.57	0	372.02	213.5	7	1
1/sp|Q99623|PHB2_HUMAN	1068.63	4677.24	1341.66	4343.95	540.03	8831.8	5017.05	10248.3	1584.3	32	3
1/sp|Q99714|HCD2_HUMAN	1381.53	2891.8	1126.06	2743.72	1326.41	3428.2	1788.23	2708.45	2002.5	28	3
1/sp|Q99832|TCPH_HUMAN	66.65	51.68	0	0	0	129.83	62.77	72.85	0	3	1
1/sp|Q9BQ69|MACD1_HUMAN	329	254.49	0	302.25	0	554.21	398.31	456.62	433.65	8	1
1/sp|Q9BRX8|F213A_HUMAN	127.8	160.44	0	80.21	0	177.03	0	141.65	0	4	1
1/sp|Q9BT30|ALKB7_HUMAN	10952.3	11857	9613.86	10387.9	0	7569.81	7874.16	12273.3	12998.6	5	1
1/sp|Q9BUQ8|DDX23_HUMAN	54117.9	0	58592.2	55198.5	67842.6	58055.9	58590.9	52981.4	54138.9	6	1
1/sp|Q9BV38|WDR18_HUMAN	423.95	544.98	431.79	609.88	432.08	765	635	416.4	268.54	6	1
1/sp|Q9BWD1|THIC_HUMAN	0	81.08	63.68	86.78	0	424.47	328.6	344.06	531.7	4	1
1/sp|Q9BXK5|B2L13_HUMAN	742.38	759.52	274.03	459.32	0	557.94	451.37	546.48	398.02	8	1
1/sp|Q9H008|LHPP_HUMAN	2674.47	3318.36	2549.39	0	0	1448.65	0	1357.46	1296.38	7	1
1/sp|Q9H089|LSG1_HUMAN	0	663.65	360.96	742.04	328.44	0	419.83	286.6	0	4	1
1/sp|Q9H0W9|CK054_HUMAN	721.36	1003.64	664.56	559.2	0	2029.75	1430.81	1591.64	1849.13	9	1
1/sp|Q9H2A2|AL8A1_HUMAN	5393.25	4024.63	516.45	0	0	5085.72	6046.58	9005.97	2789.09	34	3
1/sp|Q9H583|HEAT1_HUMAN	2609.6	2530.83	0	0	0	0	2284.02	1384.21	0	4	1
1/sp|Q9H845|ACAD9_HUMAN	0	433.85	0	428.97	0	465.51	247.82	446.46	261.89	4	1
1/sp|Q9H9A5|CNO10_HUMAN	692	819.54	0	0	1158.47	936.72	530.77	0	0	6	1
1/sp|Q9H9B4|SFXN1_HUMAN	822.17	1254.76	250.14	244.92	0	1244.36	803.11	1179.22	321.56	6	2
1/sp|Q9H9T3|ELP3_HUMAN	4509.59	0	3807.9	3420.67	4437.11	6953.36	0	0	7751.11	8	1
1/sp|Q9HC35|EMAL4_HUMAN	1928.71	2082.12	0	1693.4	2301.31	1516.2	0	0	1308.94	6	1
1/sp|Q9HCC0|MCCB_HUMAN	7032.57	5438.28	6916.29	0	4873.42	0	5809.46	5842.97	0	7	1
1/sp|Q9HD40|SPCS_HUMAN	4122.27	3369.7	0	3152.7	4399.9	0	2003.09	0	1965.17	7	1
1/sp|Q9NQR4|NIT2_HUMAN	733.58	0	0	1116.73	0	1128.54	609.97	911.03	0	5	1
1/sp|Q9NQX7|ITM2C_HUMAN	2990.33	3148.76	2934.64	2655.48	2999.3	3176.44	2994.3	3241.92	0	7	1
1/sp|Q9NR31|SAR1A_HUMAN	3848.61	1831.53	480.5	1524.12	276.91	975.34	521.93	707.94	633.35	9	1
1/sp|Q9NR77|PXMP2_HUMAN	82.86	0	0	87.88	0	380.29	139.51	360.01	0	5	1
1/sp|Q9NRP0|OSTC_HUMAN	525.96	750.62	369.08	302.84	0	899.16	435.53	1044.69	314.54	8	1
1/sp|Q9NSE4|SYIM_HUMAN	430.83	969.54	0	1903.15	0	0	0	815.68	559.81	14	1
1/sp|Q9NTJ5|SAC1_HUMAN	788.7	639.19	0	596.22	0	0	340.18	327.39	0	6	1
1/sp|Q9NV70|EXOC1_HUMAN	1211.73	0	0	0	841.67	1129.56	907.1	0	0	5	1
1/sp|Q9NVI7|ATD3A_HUMAN	739.33	1175.12	889.54	1106.36	566.61	223.11	0	360.44	0	6	1
1/sp|Q9NX76|CKLF6_HUMAN	352.86	531.77	450.46	0	0	268.61	535.63	0	467.48	3	1
1/sp|Q9NXC5|MIO_HUMAN	2731.88	0	0	0	2359.25	1836.5	1546.96	2213.22	1849.29	8	1
1/sp|Q9NYU2|UGGG1_HUMAN	218.82	350.4	0	0	0	330.71	127.18	229.27	43.72	4	1
1/sp|Q9NZJ7|MTCH1_HUMAN	1680.44	229.74	4266.03	5085.83	4844.45	3582.59	4923.08	10128.7	0	8	1
1/sp|Q9NZM3|ITSN2_HUMAN	0	188.16	252.26	407.32	0	0	207.86	168.78	0	4	1
1/sp|Q9P035|HACD3_HUMAN	117.24	199.51	0	0	0	186.54	0	173.82	0	4	1
1/sp|Q9P0J0|NDUAD_HUMAN	364.85	532.93	367.67	565.49	211.72	628.66	112.34	651.17	0	5	1
1/sp|Q9P0Z9|SOX_HUMAN	1160.41	703.09	0	934.17	1579.05	3835.98	1779.68	3105.17	2505.13	19	3
1/sp|Q9P265|DIP2B_HUMAN	522.33	0	258.48	0	0	341.03	303.53	414.57	0	4	1
1/sp|Q9P2D1|CHD7_HUMAN	597.8	0	0	0	366.45	604	0	578.7	513.19	5	1
1/sp|Q9P2E9|RRBP1_HUMAN	877.74	811.32	0	751.48	0	917.88	0	652.91	952.34	5	1
1/sp|Q9UBN7|HDAC6_HUMAN	1669.22	1496.11	0	0	0	0	0	480.53	490.48	8	1
1/sp|Q9UBX3|DIC_HUMAN	2503.07	2616.92	826.24	1077.93	74.15	2363.3	81.48	2030.52	0	22	3
1/sp|Q9UJ70|NAGK_HUMAN	265.94	1376.34	325.22	902.72	421.9	245.7	131.69	279.28	0	9	2
1/sp|Q9UJM8|HAOX1_HUMAN	813.26	1160.08	743.91	2108.83	503.29	2201.95	3885.34	2483.97	3388.96	10	1
1/sp|Q9UJS0|CMC2_HUMAN	8702.06	12044.1	1935.02	4945.49	243.29	17252.5	5835.72	19100.9	3969	62	5
1/sp|Q9UJZ1|STML2_HUMAN	661.1	2635.78	955.44	1076.49	0	901.39	0	1344.75	0	6	1
1/sp|Q9UKF6|CPSF3_HUMAN	0	4301.18	0	0	3377.51	7092.93	5772.18	5752.14	7704.69	5	1
1/sp|Q9UKL0|RCOR1_HUMAN	0	0	1269.5	1101.87	1136.18	1411.11	1411.75	0	1744.57	7	1
1/sp|Q9UL25|RAB21_HUMAN	172.11	337.52	140.61	330.82	0	235.64	0	224.9	0	5	1
1/sp|Q9ULC5|ACSL5_HUMAN	262.61	169.81	0	0	0	267.43	224.69	310.51	0	4	1
1/sp|Q9UNM6|PSD13_HUMAN	1417.51	0	1353.5	0	1611.3	1124.41	1228.49	0	1333.61	6	1
1/sp|Q9UNU6|CP8B1_HUMAN	2153.77	1780.68	973.07	499.73	0	610.5	262.6	841.78	244.9	13	2
1/sp|Q9UP52|TFR2_HUMAN	0	446.84	420.33	0	0	644.15	0	564.71	0	8	1
1/sp|Q9UPT8|ZC3H4_HUMAN	986.66	2162.64	1448.83	2088.97	1123.5	1937.45	836.08	1340.66	415.3	3	1
1/sp|Q9UQ35|SRRM2_HUMAN	44772.3	60664.1	70116.2	65529.2	43051.2	114431	100246	69773.6	113550	6	1
1/sp|Q9Y277|VDAC3_HUMAN	1550.38	1547.36	450.75	750.34	0	2080.14	424.86	1482.47	0	11	2
1/sp|Q9Y285|SYFA_HUMAN	2496.64	3737.84	2230.61	0	0	1284.86	0	1891.83	0	7	1
1/sp|Q9Y2H6|FND3A_HUMAN	339.59	628.65	0	406.22	0	272.03	0	286.75	0	6	1
1/sp|Q9Y2P5|S27A5_HUMAN	1931.18	1663.89	0	0	967.15	2738.39	2129.08	4034.94	1917.39	6	1
1/sp|Q9Y2Q3|GSTK1_HUMAN	90.66	43.65	0	95.53	0	78.03	64.34	136.09	0	3	1
1/sp|Q9Y2S2|CRYL1_HUMAN	362.33	419.02	0	0	0	3837.27	4292.81	5035.01	3064.9	6	1
1/sp|Q9Y2V2|CHSP1_HUMAN	0	690.43	244.48	318.36	0	646.58	546.8	449.6	181.82	9	1
1/sp|Q9Y303|NAGA_HUMAN	744.78	510.2	335.9	433.05	319.32	149.5	448.68	50.13	464.18	3	1
1/sp|Q9Y305|ACOT9_HUMAN	862.84	1124.67	474.09	619.8	415.05	371.51	262.42	0	0	3	1
1/sp|Q9Y316|MEMO1_HUMAN	7720.92	0	0	6447.22	0	7293.93	6186.98	0	0	7	1
1/sp|Q9Y3A4|RRP7A_HUMAN	29410.5	0	28264.6	0	26312.4	24912.3	25539.7	24938.1	26429.8	7	1
1/sp|Q9Y3C6|PPIL1_HUMAN	0	2552.96	0	0	2271.51	2253.34	1780.27	2796.71	0	6	1
1/sp|Q9Y3U8|RL36_HUMAN	664.97	1248.75	438.75	0	1395.09	2520.67	1218.24	2343.44	936.27	17	2
1/sp|Q9Y4L1|HYOU1_HUMAN	2414.39	1940.73	766.75	1494.57	528.61	2049.06	1475.55	2107.35	626.54	10	2
1/sp|Q9Y4P3|TBL2_HUMAN	1049.19	1388.46	0	0	1702.52	0	0	1047.59	1670.58	6	1
1/sp|Q9Y580|RBM7_HUMAN	1453.46	1330.78	1118.68	0	0	978.31	1359.15	1352.4	1259.99	3	1
1/sp|Q9Y619|ORNT1_HUMAN	664.52	970.35	300.74	1456.69	333.2	461.31	118.95	362.02	117.14	6	1
1/sp|Q9Y678|COPG1_HUMAN	449.17	490.18	225.88	354.47	0	217.14	174.68	0	97.88	8	1
1/sp|Q9Y6B6|SAR1B_HUMAN	3799.39	1223.51	149.83	766.25	96.16	1576.9	1216.46	1314.69	1262.94	8	1
1/sp|Q9Y6K0|CEPT1_HUMAN	652.03	903.22	326.58	433.45	235.37	40.65	98.54	333.19	101.29	3	1

## Sheet: Lower interaction
Protein			nPeptide	nFragment	Label	Label2	log2FC	score	SignedScore	FDR	log_oddsDE
1/sp|Q9Y2S2|CRYL1_HUMAN	Q9Y2S2	CRYL1	1	6	2000-01-01	Control/EtOH	3.40874	1	1	0	49.156
1/sp|P00325|ADH1B_HUMAN	P00325	ADH1B	2	18	2000-01-01	Control/EtOH	3.24367	1	1	0	118.537
1/sp|P08319|ADH4_HUMAN	P08319	ADH4	4	21	2000-01-01	Control/EtOH	3.19527	1	1	0	116.079
1/sp|P00966|ASSY_HUMAN	P00966	ASSY	5	64	2000-01-01	Control/EtOH	2.68195	1	1	0	366.127
1/sp|P31040|SDHA_HUMAN	P31040	SDHA	1	13	2000-01-01	Control/EtOH	2.66124	1	1	0	76.732
1/sp|P69905|HBA_HUMAN	P69905	HBA	3	11	2000-01-01	Control/EtOH	2.41562	1	1	0	62.1484
1/sp|P68871|HBB_HUMAN	P68871	HBB	2	28	2000-01-01	Control/EtOH	2.37286	1	1	0	164.157
1/sp|P30084|ECHM_HUMAN	P30084	CHM	3	16	2000-01-01	Control/EtOH	2.33683	1	1	0	66.7088
1/sp|P54868|HMCS2_HUMAN	P54868	HMCS2	2	14	2000-01-01	Control/EtOH	2.30682	1	1	0	44.4627
1/sp|P09467|F16P1_HUMAN	P09467	F16P1	3	27	2000-01-01	Control/EtOH	2.1811	1	1	0	73.8084
1/sp|P00326|ADH1G_HUMAN	P00326	ADH1G	1	12	2000-01-01	Control/EtOH	2.17716	1	1	0	39.5989
1/sp|Q06520|ST2A1_HUMAN	Q06520	ST2A1	4	39	2000-01-01	Control/EtOH	2.16252	1	1	0	138.468
1/sp|P16152|CBR1_HUMAN	P16152	CBR1	4	33	2000-01-01	Control/EtOH	1.98249	1	1	0	116.612
1/sp|P06737|PYGL_HUMAN	P06737	PYGL	4	29	2000-01-01	Control/EtOH	1.97108	1	1	0	85.4736
1/sp|Q13228|SBP1_HUMAN	Q13228	SBP1	4	22	2000-01-01	Control/EtOH	1.91117	1	1	0	98.8523
1/sp|P30041|PRDX6_HUMAN	P30041	PRDX6	3	18	2000-01-01	Control/EtOH	1.86384	1	1	0	61.6983
1/sp|P80404|GABT_HUMAN	P80404	GABT	3	36	2000-01-01	Control/EtOH	1.84863	1	1	0	129.93
1/sp|P13804|ETFA_HUMAN	P13804	ETFA	2	19	2000-01-01	Control/EtOH	1.73408	1	1	0	81.4343
1/sp|P25325|THTM_HUMAN	P25325	THTM	2	21	2000-01-01	Control/EtOH	1.65192	1	1	0	49.6742
1/sp|P00352|AL1A1_HUMAN	P00352	AL1A1	5	49	2000-01-01	Control/EtOH	1.56348	1	1	0	144.858
1/sp|Q7Z4W1|DCXR_HUMAN	Q7Z4W1	DCXR	3	29	2000-01-01	Control/EtOH	1.55381	1	1	0	90.2383
1/sp|P04406|G3P_HUMAN	P04406	G3P	6	81	2000-01-01	Control/EtOH	1.41225	1	1	0	269.636
1/sp|P00338|LDHA_HUMAN	P00338	LDHA	6	54	2000-01-01	Control/EtOH	1.36277	1	1	0	121.584
1/sp|P06576|ATPB_HUMAN	P06576	ATPB	9	118	2000-01-01	Control/EtOH	1.13109	1	1	0	272.565
1/sp|Q16851|UGPA_HUMAN	Q16851	UGPA	3	31	2000-01-01	Control/EtOH	1.10391	1	1	0	56.6041
1/sp|P49327|FAS_HUMAN	P49327	FAS	16	148	2000-01-01	Control/EtOH	1.0751	1	1	0	219.605
1/sp|Q16698|DECR_HUMAN	Q16698	DECR	3	23	2000-01-01	Control/EtOH	1.05373	1	1	0	73.9618
1/sp|Q08426|ECHP_HUMAN	Q08426	ECHP	10	123	2000-01-01	Control/EtOH	1.01735	1	1	0	157.645
1/sp|P11586|C1TC_HUMAN	P11586	C1TC	6	52	2000-01-01	Control/EtOH	0.732333	1	1	0	63.1812
1/sp|Q93088|BHMT1_HUMAN	Q93088	BHMT1	5	55	2000-01-01	Control/EtOH	0.721936	1	1	0	67.4144
1/sp|P35527|K1C9_HUMAN	P35527	K1C9	5	78	2000-01-01	Control/EtOH	0.543136	1	1	0	45.325
1/sp|P35908|K22E_HUMAN	P35908	K22E	3	38	2000-01-01	Control/EtOH	0.501335	1	1	0	46.3585
1/sp|P13645|K1C10_HUMAN	P13645	K1C10	6	88	2000-01-01	Control/EtOH	0.452457	1	1	0	63.7033
1/sp|Q99623|PHB2_HUMAN	Q99623	PHB2	3	32	2000-01-01	Control/EtOH	1.01598	1	1	2.64339e-18	35.2724
1/sp|Q9UJM8|HAOX1_HUMAN	Q9UJM8	HAOX1	1	10	2000-01-01	Control/EtOH	2.00823	1	1	1.54915e-17	34.7537
1/sp|O60701|UGDH_HUMAN	O60701	UGDH	3	16	2000-01-01	Control/EtOH	1.06716	1	1	6.05796e-16	31.3824
1/sp|P30044|PRDX5_HUMAN	P30044	PRDX5	1	8	2000-01-01	Control/EtOH	1.38907	1	1	2.59052e-15	29.5615
1/sp|P24752|THIL_HUMAN	P24752	THIL	1	7	2000-01-01	Control/EtOH	2.16219	1	1	4.05861e-15	28.8397
1/sp|P23141|EST1_HUMAN	P23141	EST1	1	9	2000-01-01	Control/EtOH	1.73183	1	1	1.16899e-14	27.8893
1/sp|Q16762|THTR_HUMAN	Q16762	THTR	3	24	2000-01-01	Control/EtOH	1.10051	1	1	1.92979e-14	27.7416
1/sp|P07099|HYEP_HUMAN	P07099	HYEP	1	6	2000-01-01	Control/EtOH	2.23652	1	1	1.03196e-13	26.3747
1/sp|Q9BWD1|THIC_HUMAN	Q9BWD1	THIC	1	4	2000-01-01	Control/EtOH	2.25102	1	1	1.35357e-13	26.0606
1/sp|Q9H0W9|CK054_HUMAN	Q9H0W9	CK054	1	9	2000-01-01	Control/EtOH	1.09356	1	1	2.28352e-13	25.8918
1/sp|Q6YN16|HSDL2_HUMAN	Q6YN16	HSDL2	2	15	2000-01-01	Control/EtOH	1.17862	1	1	1.42905e-12	24.5438
1/sp|P07237|PDIA1_HUMAN	P07237	PDIA1	4	37	2000-01-01	Control/EtOH	0.556571	1	1	1.60122e-12	24.455
1/sp|O95954|FTCD_HUMAN	O95954	FTCD	2	11	2000-01-01	Control/EtOH	1.14042	1	1	1.78748e-12	24.392
1/sp|P08779|K1C16_HUMAN	P08779	K1C16	1	8	2000-01-01	Control/EtOH	0.997398	1	1	1.98353e-12	23.8463
1/sp|P04844|RPN2_HUMAN	P04844	RPN2	3	25	2000-01-01	Control/EtOH	0.865202	1	1	2.32813e-12	23.8232
1/sp|P14625|ENPL_HUMAN	P14625	ENPL	3	26	2000-01-01	Control/EtOH	0.805428	1	1	4.25756e-12	22.9148
1/sp|P19971|TYPH_HUMAN	P19971	YPH	1	16	2000-01-01	Control/EtOH	1.04074	1	1	7.18881e-12	22.1018
1/sp|P35573|GDE_HUMAN	P35573	GDE	7	46	2000-01-01	Control/EtOH	0.950501	1	1	1.72053e-11	21.0176
1/sp|Q96IU4|ABHEB_HUMAN	Q96IU4	ABHEB	2	20	2000-01-01	Control/EtOH	0.999393	1	1	1.08401e-10	18.8815
1/sp|P48735|IDHP_HUMAN	P48735	IDHP	6	49	2000-01-01	Control/EtOH	0.871894	1	1	1.53323e-10	18.7091
1/sp|Q16775|GLO2_HUMAN	Q16775	GLO2	1	5	2000-01-01	Control/EtOH	2.53317	1	1	2.06135e-10	18.5263
1/sp|P09622|DLDH_HUMAN	P09622	DLDH	1	11	2000-01-01	Control/EtOH	0.896877	1	1	5.03401e-10	17.9397
1/sp|P06702|S10A9_HUMAN	P06702	S10A9	1	12	2000-01-01	Control/EtOH	0.768848	1	1	6.12248e-10	17.8215
1/sp|Q6NVY1|HIBCH_HUMAN	Q6NVY1	HIBCH	2	12	2000-01-01	Control/EtOH	0.979836	1	1	3.14422e-09	16.0073
1/sp|P33121|ACSL1_HUMAN	P33121	ACSL1	3	22	2000-01-01	Control/EtOH	0.741611	1	1	3.84925e-09	15.9834
1/sp|P21549|SPYA_HUMAN	P21549	SPYA	9	77	2000-01-01	Control/EtOH	0.573556	1	1	8.71509e-09	15.2744
1/sp|P23526|SAHH_HUMAN	P23526	SAHH	1	6	2000-01-01	Control/EtOH	1.38803	1	1	1.01138e-08	15.062
1/sp|Q14117|DPYS_HUMAN	Q14117	DPYS	2	11	2000-01-01	Control/EtOH	0.712413	0.999999	0.999999	1.60682e-08	13.5672
1/sp|Q96HY7|DHTK1_HUMAN	Q96HY7	ATPB	1	7	2000-01-01	Control/EtOH	1.38456	0.999999	0.999999	2.38337e-08	13.5432
1/sp|P11310|ACADM_HUMAN	P11310	ACADM	1	4	2000-01-01	Control/EtOH	1.71829	0.999998	0.999998	3.16946e-08	13.1182
1/sp|P55786|PSA_HUMAN	P55786	PSA	1	7	2000-01-01	Control/EtOH	0.85889	0.999998	0.999998	4.36748e-08	12.9766
1/sp|P35914|HMGCL_HUMAN	P35914	HMGCL	1	11	2000-01-01	Control/EtOH	1.13881	0.999998	0.999998	5.73503e-08	12.9207
1/sp|O43175|SERA_HUMAN	O43175	SERA	2	10	2000-01-01	Control/EtOH	1.19842	0.999997	0.999997	7.16584e-08	12.898
1/sp|P55157|MTP_HUMAN	P55157	MTP	5	41	2000-01-01	Control/EtOH	0.650982	0.999997	0.999997	8.61306e-08	12.6678
1/sp|Q02218|ODO1_HUMAN	Q02218	ODO1	2	13	2000-01-01	Control/EtOH	0.682706	0.999996	0.999996	1.04265e-07	12.3198
1/sp|Q96HR9|REEP6_HUMAN	Q96HR9	REEP6	1	11	2000-01-01	Control/EtOH	1.31654	0.999995	0.999995	1.29903e-07	12.3104
1/sp|P53597|SUCA_HUMAN	P53597	SUCA	2	19	2000-01-01	Control/EtOH	0.673683	0.999994	0.999994	2.23487e-07	11.9829
1/sp|Q7Z5P4|DHB13_HUMAN	Q7Z5P4	DHB13	1	8	2000-01-01	Control/EtOH	1.73809	0.999992	0.999992	2.58125e-07	11.7451
1/sp|P04264|K2C1_HUMAN	P04264	K2C1	8	102	2000-01-01	Control/EtOH	0.344124	0.999989	0.999989	4.6114e-07	11.4597
1/sp|Q9H9T3|ELP3_HUMAN	Q9H9T3	ELP3	1	8	2000-01-01	Control/EtOH	0.713469	0.999987	0.999987	5.17484e-07	11.2176
1/sp|P10620|MGST1_HUMAN	P10620	MGST1	1	18	2000-01-01	Control/EtOH	0.624951	0.999982	0.999982	5.89251e-07	10.9284
1/sp|P05089|ARGI1_HUMAN	P05089	ARGI1	6	62	2000-01-01	Control/EtOH	0.309231	0.999981	0.999981	7.85568e-07	10.8517
1/sp|P00403|COX2_HUMAN	P00403	COX2	1	6	2000-01-01	Control/EtOH	1.37286	0.999974	0.999974	1.11847e-06	10.56
1/sp|P10599|THIO_HUMAN	P10599	THIO	1	14	2000-01-01	Control/EtOH	0.363077	0.999972	0.999972	1.25187e-06	10.4933
1/sp|P40939|ECHA_HUMAN	P40939	ECHA	1	6	2000-01-01	Control/EtOH	1.36989	0.999962	0.999962	1.72614e-06	10.1794
1/sp|P40261|NNMT_HUMAN	P40261	NNMT	1	7	2000-01-01	Control/EtOH	1.17451	0.999954	0.999954	1.91677e-06	9.99689
1/sp|P16662|UD2B7_HUMAN	P16662	UD2B7	1	7	2000-01-01	Control/EtOH	1.33457	0.999954	0.999954	2.14516e-06	9.98092
1/sp|P11712|CP2C9_HUMAN	P11712	CP2C9	1	10	2000-01-01	Control/EtOH	1.56686	0.999953	0.999953	2.37499e-06	9.97537
1/sp|Q86VP6|CAND1_HUMAN	Q86VP6	CAND1	3	24	2000-01-01	Control/EtOH	0.632722	0.99992	0.99992	2.97297e-06	9.43153
1/sp|Q15084|PDIA6_HUMAN	Q15084	PDIA6	2	25	2000-01-01	Control/EtOH	0.595198	0.999916	0.999916	3.77485e-06	9.38042
1/sp|P25705|ATPA_HUMAN	P25705	ATPA	9	133	2000-01-01	Control/EtOH	0.249709	0.999863	0.999863	4.18387e-06	8.89528
1/sp|Q9UQ35|SRRM2_HUMAN	Q9UQ35	SRRM2	1	6	2000-01-01	Control/EtOH	0.656045	0.99986	0.99986	4.85474e-06	8.87172
1/sp|Q9BQ69|MACD1_HUMAN	Q9BQ69	MACD1	1	8	2000-01-01	Control/EtOH	0.531465	0.999567	0.999567	1.27022e-05	7.74416
1/sp|Q14697|GANAB_HUMAN	Q14697	GANAB	2	8	2000-01-01	Control/EtOH	1.05101	0.99944	0.99944	1.91419e-05	7.48674
1/sp|P00918|CAH2_HUMAN	P00918	CAH2	1	4	2000-01-01	Control/EtOH	1.79879	0.999358	0.999358	2.17429e-05	7.35041
1/sp|Q13867|BLMH_HUMAN	Q13867	BLMH	1	8	2000-01-01	Control/EtOH	0.607486	0.999294	0.999294	2.47102e-05	7.25506
1/sp|Q9UKF6|CPSF3_HUMAN	Q9UKF6	CPSF3	1	5	2000-01-01	Control/EtOH	0.765432	0.999239	0.999239	2.79549e-05	7.17996
1/sp|Q14019|COTL1_HUMAN	Q14019	COTL1	1	6	2000-01-01	Control/EtOH	1.17597	0.999216	0.999216	3.14296e-05	7.15087
1/sp|P07327|ADH1A_HUMAN	P07327	ADH1A	1	3	2000-01-01	Control/EtOH	1.14045	0.998947	0.998947	5.12266e-05	6.85459
1/sp|Q08477|CP4F3_HUMAN	Q08477	CP4F3	1	4	2000-01-01	Control/EtOH	1.79422	0.998457	0.998457	7.92133e-05	6.4723
1/sp|P04040|CATA_HUMAN	P04040	CATA	3	16	2000-01-01	Control/EtOH	0.803484	0.99814	0.99814	9.26054e-05	6.28541
1/sp|P51649|SSDH_HUMAN	P51649	SSDH	1	8	2000-01-01	Control/EtOH	0.660196	0.997832	0.997832	0.000100495	6.13165
1/sp|P09110|THIK_HUMAN	P09110	THIK	1	8	2000-01-01	Control/EtOH	1.09153	0.997595	0.997595	0.000109685	6.02775
1/sp|P30086|PEBP1_HUMAN	P30086	PEBP1	1	10	2000-01-01	Control/EtOH	0.556695	0.996809	0.996809	0.000132843	5.74418
1/sp|Q9UP52|TFR2_HUMAN	Q9UP52	TFR2	1	8	2000-01-01	Control/EtOH	0.569829	0.994062	0.994062	0.000298581	5.12038
1/sp|Q96EH3|MASU1_HUMAN	Q96EH3	MASU1	1	8	2000-01-01	Control/EtOH	0.583773	0.993709	0.993709	0.000322378	5.06234
1/sp|Q9NR77|PXMP2_HUMAN	Q9NR77	PXMP2	1	5	2000-01-01	Control/EtOH	1.56755	0.993531	0.993531	0.000347455	5.03418
1/sp|P31513|FMO3_HUMAN	P31513	MO3	3	28	2000-01-01	Control/EtOH	0.659183	0.991768	0.991768	0.000431061	4.79143
1/sp|P28845|DHI1_HUMAN	P28845	DHI1	1	4	2000-01-01	Control/EtOH	1.19283	0.990827	0.990827	0.000496618	4.68222
1/sp|Q6SA08|TSSK4_HUMAN	Q6SA08	TSSK4	1	5	2000-01-01	Control/EtOH	0.372282	0.99048	0.99048	0.000532179	4.64484
1/sp|P35754|GLRX1_HUMAN	P35754	GLRX1	1	8	2000-01-01	Control/EtOH	0.441809	0.986222	0.986222	0.000654671	4.27083
1/sp|P02787|TRFE_HUMAN	P02787	TRFE	4	25	2000-01-01	Control/EtOH	0.534315	0.985133	0.985133	0.000870689	4.19362
1/sp|P21397|AOFA_HUMAN	P21397	AOFA	1	5	2000-01-01	Control/EtOH	1.30436	0.977033	0.977033	0.00149543	3.75044
1/sp|Q06278|AOXA_HUMAN	Q06278	AOXA	2	10	2000-01-01	Control/EtOH	0.657288	0.974375	0.974375	0.0015777	3.63824
1/sp|P61289|PSME3_HUMAN	P61289	PSME3	1	5	2000-01-01	Control/EtOH	1.16619	0.962581	0.962581	0.00236267	3.24745
1/sp|P32119|PRDX2_HUMAN	P32119	PRDX2	3	20	2000-01-01	Control/EtOH	0.6008	0.945234	0.945234	0.00282402	2.84837
1/sp|P05109|S10A8_HUMAN	P05109	S10A8	2	18	2000-01-01	Control/EtOH	0.314846	0.934254	0.934254	0.00388463	2.65396
1/sp|Q9Y2P5|S27A5_HUMAN	Q9Y2P5	S27A5	1	6	2000-01-01	Control/EtOH	0.744185	0.928817	0.928817	0.00410795	2.56866
1/sp|P49591|SYSC_HUMAN	P49591	SYSC	1	5	2000-01-01	Control/EtOH	1.05693	0.917217	0.917217	0.00486322	2.40512
1/sp|P49326|FMO5_HUMAN	P49326	FMO5	1	6	2000-01-01	Control/EtOH	0.864499	0.896679	0.896679	0.006394	2.16085
1/sp|P39656|OST48_HUMAN	P39656	OST48	2	12	2000-01-01	Control/EtOH	0.65228	0.875356	0.875356	0.00748112	1.94917
1/sp|Q9UJS0|CMC2_HUMAN	Q9UJS0	CMC2	5	62	2000-01-01	Control/EtOH	0.422358	0.858066	0.858066	0.00957167	1.79932
1/sp|P21399|ACOC_HUMAN	P21399	ACOC	1	3	2000-01-01	Control/EtOH	0.703973	0.821679	0.821679	0.0114394	1.52777
1/sp|P30048|PRDX3_HUMAN	P30048	PRDX3	1	7	2000-01-01	Control/EtOH	0.545588	0.802144	0.802144	0.0125725	1.39975
1/sp|Q86WA6|BPHL_HUMAN	Q86WA6	BPHL	1	4	2000-01-01	Control/EtOH	1.22341	0.763554	0.763554	0.0131901	1.17226
1/sp|P61353|RL27_HUMAN	P61353	RL27	1	5	2000-01-01	Control/EtOH	0.91367	0.685139	0.685139	0.0181337	0.777491
1/sp|Q9UKL0|RCOR1_HUMAN	Q9UKL0	RCOR1	1	7	2000-01-01	Control/EtOH	0.359505	0.669381	0.669381	0.0230114	0.705389
1/sp|P02788|TRFL_HUMAN	P02788	TRFL	2	14	2000-01-01	Control/EtOH	0.787265	0.668447	0.668447	0.0249774	0.701171
1/sp|P16435|NCPR_HUMAN	P16435	NCPR	1	5	2000-01-01	Control/EtOH	0.575888	0.654645	0.654645	0.0269287	0.639519
1/sp|P54577|SYYC_HUMAN	P54577	SYYC	1	11	2000-01-01	Control/EtOH	0.684656	0.643924	0.643924	0.0299607	0.592437
1/sp|Q92667|AKAP1_HUMAN	Q92667	AKAP1	1	9	2000-01-01	Control/EtOH	0.537837	0.643504	0.643504	0.030983	0.590604
1/sp|P16219|ACADS_HUMAN	P16219	ACADS	1	14	2000-01-01	Control/EtOH	0.490557	0.635718	0.635718	0.0320002	0.556829
1/sp|P34896|GLYC_HUMAN	P34896	GLYC	1	5	2000-01-01	Control/EtOH	0.611733	0.602451	0.602451	0.0340679	0.415687
1/sp|P61626|LYSC_HUMAN	P61626	LYSC	1	11	2000-01-01	Control/EtOH	0.461407	0.552856	0.552856	0.0375228	0.212218
1/sp|Q13084|RM28_HUMAN	Q13084	RM28	1	6	2000-01-01	Control/EtOH	0.209755	0.551307	0.551307	0.0387793	0.205954
1/sp|O94776|MTA2_HUMAN	O94776	MTA2	1	7	2000-01-01	Control/EtOH	0.60172	0.549196	0.549196	0.0400328	0.197421
1/sp|P05156|CFAI_HUMAN	P05156	CFAI	1	6	2000-01-01	Control/EtOH	0.400711	0.546041	0.546041	0.0412852	0.184686
1/sp|O95154|ARK73_HUMAN	O95154	ARK73	1	10	2000-01-01	Control/EtOH	0.44186	0.512554	0.512554	0.0437865	0.050225
1/sp|Q12907|LMAN2_HUMAN	Q12907	LMAN2	1	4	2000-01-01	Control/EtOH	0.742849	0.471135	0.471135	0.0493612	-0.11559

## Sheet: Higher interaction
Protein			nPeptide	nFragment	Label	Label2	log2FC	score	SignedScore	FDR	log_oddsDE
1/sp|P56470|LEG4_HUMAN	P56470	LEG4	5	64	2000-01-01	Control/EtOH	-0.650982	1	-1	0	40.5712
1/sp|P13639|EF2_HUMAN	P13639	EF2	5	50	2000-01-01	Control/EtOH	-0.683317	1	-1	0	69.6399
1/sp|P02768|ALBU_HUMAN	P02768	ALBU	11	96	2000-01-01	Control/EtOH	-0.837622	1	-1	0	119.334
1/sp|P38646|GRP75_HUMAN	P38646	GRP75	5	58	2000-01-01	Control/EtOH	-0.947783	1	-1	0	158.703
1/sp|P01024|CO3_HUMAN	P01024	CO3	4	35	2000-01-01	Control/EtOH	-0.955856	1	-1	0	49.9389
1/sp|Q13576|IQGA2_HUMAN	Q13576	IQGA2	7	72	2000-01-01	Control/EtOH	-0.966712	1	-1	0	62.4773
1/sp|P01859|IGHG2_HUMAN	P01859	IGHG2	3	42	2000-01-01	Control/EtOH	-1.07067	1	-1	0	55.8975
1/sp|P43490|NAMPT_HUMAN	P43490	NAMPT	4	39	2000-01-01	Control/EtOH	-1.08705	1	-1	0	43.7495
1/sp|P07355|ANXA2_HUMAN	P07355	ANXA2	3	23	2000-01-01	Control/EtOH	-1.11243	1	-1	0	52.5201
1/sp|P11021|BIP_HUMAN	P11021	BIP	6	60	2000-01-01	Control/EtOH	-1.1349	1	-1	0	119.452
1/sp|P08133|ANXA6_HUMAN	P08133	ANXA6	8	57	2000-01-01	Control/EtOH	-1.19402	1	-1	0	51.4598
1/sp|P46782|RS5_HUMAN	P46782	RS5	1	16	2000-01-01	Control/EtOH	-1.23491	1	-1	0	49.0085
1/sp|P11498|PYC_HUMAN	P11498	PYC	8	83	2000-01-01	Control/EtOH	-1.24657	1	-1	0	121.868
1/sp|P46776|RL27A_HUMAN	P46776	RL27A	2	20	2000-01-01	Control/EtOH	-1.28629	1	-1	0	40.7701
1/sp|P62701|RS4X_HUMAN	P62701	RS4X	3	28	2000-01-01	Control/EtOH	-1.30809	1	-1	0	62.9569
1/sp|P07339|CATD_HUMAN	P07339	CATD	4	32	2000-01-01	Control/EtOH	-1.33609	1	-1	0	70.0933
1/sp|P28799|GRN_HUMAN	P28799	GRN	1	9	2000-01-01	Control/EtOH	-1.41536	1	-1	0	64.2871
1/sp|P50914|RL14_HUMAN	P50914	RL14	1	12	2000-01-01	Control/EtOH	-1.44248	1	-1	0	44.3829
1/sp|P18124|RL7_HUMAN	P18124	RL7	3	20	2000-01-01	Control/EtOH	-1.47893	1	-1	0	66.5855
1/sp|Q15365|PCBP1_HUMAN	Q15365	PCBP1	2	18	2000-01-01	Control/EtOH	-1.50853	1	-1	0	44.5467
1/sp|P13796|PLSL_HUMAN	P13796	PLSL	4	25	2000-01-01	Control/EtOH	-1.51974	1	-1	0	57.1916
1/sp|Q04917|1433F_HUMAN	Q04917	1433F	1	12	2000-01-01	Control/EtOH	-1.54878	1	-1	0	45.8028
1/sp|P00450|CERU_HUMAN	P00450	CERU	2	15	2000-01-01	Control/EtOH	-1.74005	1	-1	0	76.973
1/sp|P61313|RL15_HUMAN	P61313	RL15	2	11	2000-01-01	Control/EtOH	-1.74779	1	-1	0	36.5015
1/sp|P62805|H4_HUMAN	P62805	H4	2	18	2000-01-01	Control/EtOH	-1.77878	1	-1	0	58.7839
1/sp|P01834|IGKC_HUMAN	P01834	IGKC	1	17	2000-01-01	Control/EtOH	-1.87387	1	-1	0	91.5023
1/sp|P04792|HSPB1_HUMAN	P04792	HSPB1	2	27	2000-01-01	Control/EtOH	-1.90027	1	-1	0	61.8458
1/sp|P46781|RS9_HUMAN	P46781	RS9	5	33	2000-01-01	Control/EtOH	-1.90372	1	-1	0	97.2838
1/sp|Q15019|SEPT2_HUMAN	Q15019	SEPT2	2	17	2000-01-01	Control/EtOH	-1.94469	1	-1	0	67.2658
1/sp|O43776|SYNC_HUMAN	O43776	SYNC	2	12	2000-01-01	Control/EtOH	-1.94899	1	-1	0	38.6324
1/sp|Q02543|RL18A_HUMAN	Q02543	RL18A	3	22	2000-01-01	Control/EtOH	-1.95018	1	-1	0	77.3656
1/sp|P07602|SAP_HUMAN	P07602	SAP	1	8	2000-01-01	Control/EtOH	-2.06218	1	-1	0	40.7532
1/sp|P07437|TBB5_HUMAN	P07437	TBB5	2	16	2000-01-01	Control/EtOH	-2.1483	1	-1	0	69.3192
1/sp|P01876|IGHA1_HUMAN	P01876	IGHA1	2	23	2000-01-01	Control/EtOH	-2.3121	1	-1	0	159.603
1/sp|P59998|ARPC4_HUMAN	P59998	ARPC4	2	11	2000-01-01	Control/EtOH	-2.35192	1	-1	0	72.2756
1/sp|P49411|EFTU_HUMAN	P49411	EFTU	3	27	2000-01-01	Control/EtOH	-2.35229	1	-1	0	140.444
1/sp|P05787|K2C8_HUMAN	P05787	K2C8	4	49	2000-01-01	Control/EtOH	-2.41249	1	-1	0	154.277
1/sp|P05783|K1C18_HUMAN	P05783	K1C18	2	20	2000-01-01	Control/EtOH	-2.42812	1	-1	0	61.2082
1/sp|Q13813|SPTN1_HUMAN	Q13813	SPTN1	4	35	2000-01-01	Control/EtOH	-2.43784	1	-1	0	203.818
1/sp|O00571|DDX3X_HUMAN	O00571	DDX3X	1	10	2000-01-01	Control/EtOH	-2.49176	1	-1	0	37.9104
1/sp|P11142|HSP7C_HUMAN	P11142	HSP7C	2	13	2000-01-01	Control/EtOH	-2.51281	1	-1	0	67.582
1/sp|Q96RQ3|MCCA_HUMAN	Q96RQ3	MCCA	1	10	2000-01-01	Control/EtOH	-2.63985	1	-1	0	81.557
1/sp|P06753|TPM3_HUMAN	P06753	TPM3	1	5	2000-01-01	Control/EtOH	-3.89528	1	-1	0	68.8206
1/sp|P19474|RO52_HUMAN	P19474	RO52	1	12	2000-01-01	Control/EtOH	-4.24797	1	-1	0	115.151
1/sp|P35580|MYH10_HUMAN	P35580	MYH10	2	15	2000-01-01	Control/EtOH	-5.14267	1	-1	0	171.769
1/sp|Q09666|AHNK_HUMAN	Q09666	AHNK	9	71	2000-01-01	Control/EtOH	-5.46973	1	-1	0	741.955
1/sp|P08670|VIME_HUMAN	P08670	VIME	1	9	2000-01-01	Control/EtOH	-5.73204	1	-1	0	102.472
1/sp|P35579|MYH9_HUMAN	P35579	MYH9	11	117	2000-01-01	Control/EtOH	-5.9956	1	-1	0	1580.6
1/sp|Q00610|CLH1_HUMAN	Q00610	CLH1	2	10	2000-01-01	Control/EtOH	-6.09624	1	-1	0	127.12
1/sp|P60660|MYL6_HUMAN	P60660	MYL6	1	5	2000-01-01	Control/EtOH	-6.19	1	-1	0	70.0569
1/sp|Q00266|METK1_HUMAN	Q00266	METK1	6	116	2000-01-01	Control/EtOH	-0.329184	1	-1	7.83687e-18	35.126
1/sp|P00540|MOS_HUMAN	P00540	MOS	1	4	2000-01-01	Control/EtOH	-4.16942	1	-1	2.55224e-17	33.2198
1/sp|P62829|RL23_HUMAN	P62829	RL23	2	20	2000-01-01	Control/EtOH	-1.29949	1	-1	6.81273e-17	32.6937
1/sp|O95299|NDUAA_HUMAN	O95299	NDUAA	2	24	2000-01-01	Control/EtOH	-0.831335	1	-1	1.39713e-16	32.3542
1/sp|P62847|RS24_HUMAN	P62847	RS24	1	8	2000-01-01	Control/EtOH	-1.75089	1	-1	2.36848e-16	31.7265
1/sp|Q7Z406|MYH14_HUMAN	Q7Z406	MYH14	1	3	2000-01-01	Control/EtOH	-5.12357	1	-1	4.17249e-16	31.6572
1/sp|P05164|PERM_HUMAN	P05164	PERM	2	10	2000-01-01	Control/EtOH	-2.72197	1	-1	8.52365e-16	30.659
1/sp|P36776|LONM_HUMAN	P36776	LONM	2	15	2000-01-01	Control/EtOH	-1.34703	1	-1	1.35825e-15	30.5966
1/sp|P20073|ANXA7_HUMAN	P20073	NXA7	1	5	2000-01-01	Control/EtOH	-2.70576	1	-1	1.88621e-15	30.299
1/sp|P37108|SRP14_HUMAN	P37108	SRP14	1	9	2000-01-01	Control/EtOH	-1.11216	1	-1	7.06464e-15	28.3967
1/sp|P15880|RS2_HUMAN	P15880	RS2	1	15	2000-01-01	Control/EtOH	-1.21915	1	-1	2.7971e-14	27.3793
1/sp|Q8IV08|PLD3_HUMAN	Q8IV08	PLD3	2	10	2000-01-01	Control/EtOH	-1.88593	1	-1	4.03076e-14	26.8491
1/sp|P61981|1433G_HUMAN	P61981	1433G	1	12	2000-01-01	Control/EtOH	-1.2912	1	-1	6.11356e-14	26.8179
1/sp|O75955|FLOT1_HUMAN	O75955	FLOT1	1	10	2000-01-01	Control/EtOH	-1.32379	1	-1	8.22291e-14	26.8052
1/sp|P62753|RS6_HUMAN	P62753	RS6	1	10	2000-01-01	Control/EtOH	-1.71454	1	-1	1.79034e-13	25.9253
1/sp|O95347|SMC2_HUMAN	O95347	SMC2	1	7	2000-01-01	Control/EtOH	-1.55928	1	-1	2.78487e-13	25.503
1/sp|P62280|RS11_HUMAN	P62280	RS11	1	8	2000-01-01	Control/EtOH	-2.12807	1	-1	3.523e-13	25.3599
1/sp|P10909|CLUS_HUMAN	P10909	CLUS	3	18	2000-01-01	Control/EtOH	-1.14257	1	-1	4.36428e-13	25.1619
1/sp|P62081|RS7_HUMAN	P62081	RS7	2	22	2000-01-01	Control/EtOH	-0.0386026	1	-1	5.37998e-13	25.0032
1/sp|O15143|ARC1B_HUMAN	O15143	ARC1B	1	3	2000-01-01	Control/EtOH	-4.01192	1	-1	6.55743e-13	24.8219
1/sp|P28288|ABCD3_HUMAN	P28288	ABCD3	5	40	2000-01-01	Control/EtOH	-0.976353	1	-1	7.95564e-13	24.7743
1/sp|Q7L576|CYFP1_HUMAN	Q7L576	CYFP1	1	6	2000-01-01	Control/EtOH	-1.89762	1	-1	9.39984e-13	24.7469
1/sp|O00159|MYO1C_HUMAN	O00159	MYO1C	1	7	2000-01-01	Control/EtOH	-2.21809	1	-1	1.08609e-12	24.5912
1/sp|O95340|PAPS2_HUMAN	O95340	PAPS2	1	6	2000-01-01	Control/EtOH	-2.99097	1	-1	1.25546e-12	24.5519
1/sp|P00738|HPT_HUMAN	P00738	HPT	2	17	2000-01-01	Control/EtOH	-1.19968	1	-1	2.67547e-12	23.7781
1/sp|P61225|RAP2B_HUMAN	P61225	RAP2B	1	5	2000-01-01	Control/EtOH	-2.49561	1	-1	3.03397e-12	23.593
1/sp|Q07020|RL18_HUMAN	Q07020	RL18	2	20	2000-01-01	Control/EtOH	-1.24159	1	-1	3.46343e-12	22.9912
1/sp|O14773|TPP1_HUMAN	O14773	TPP1	1	8	2000-01-01	Control/EtOH	-1.13816	1	-1	5.10395e-12	22.7501
1/sp|P62249|RS16_HUMAN	P62249	RS16	2	20	2000-01-01	Control/EtOH	-1.01562	1	-1	6.09336e-12	22.6378
1/sp|P00439|PH4H_HUMAN	P00439	PH4H	4	25	2000-01-01	Control/EtOH	-0.889285	1	-1	9.07149e-12	21.4403
1/sp|P62136|PP1A_HUMAN	P62136	PP1A	1	6	2000-01-01	Control/EtOH	-1.50952	1	-1	1.2729e-11	21.2281
1/sp|P53992|SC24C_HUMAN	P53992	SC24C	1	5	2000-01-01	Control/EtOH	-1.96142	1	-1	2.26779e-11	19.9753
1/sp|P62244|RS15A_HUMAN	P62244	RS15A	2	13	2000-01-01	Control/EtOH	-0.829915	1	-1	3.82743e-11	19.7073
1/sp|P62241|RS8_HUMAN	P62241	RS8	3	22	2000-01-01	Control/EtOH	-0.922817	1	-1	5.84507e-11	19.6056
1/sp|Q9UBN7|HDAC6_HUMAN	Q9UBN7	HDAC6	1	8	2000-01-01	Control/EtOH	-1.78174	1	-1	8.05035e-11	19.3617
1/sp|P61247|RS3A_HUMAN	P61247	RS3A	3	34	2000-01-01	Control/EtOH	-0.614374	1	-1	2.68935e-10	18.4965
1/sp|P36578|RL4_HUMAN	P36578	RL4	4	36	2000-01-01	Control/EtOH	-0.7858	1	-1	3.32772e-10	18.3769
1/sp|P21980|TGM2_HUMAN	P21980	TGM2	2	21	2000-01-01	Control/EtOH	-1.06415	1	-1	4.04004e-10	18.041
1/sp|Q8WTW3|COG1_HUMAN	Q8WTW3	COG1	1	5	2000-01-01	Control/EtOH	-1.62939	1	-1	7.33582e-10	17.6325
1/sp|P83731|RL24_HUMAN	P83731	RL24	1	7	2000-01-01	Control/EtOH	-1.30716	1	-1	8.79204e-10	17.3058
1/sp|P48047|ATPO_HUMAN	P48047	ATPO	3	30	2000-01-01	Control/EtOH	-0.61349	1	-1	1.08065e-09	17.301
1/sp|P21333|FLNA_HUMAN	P21333	FLNA	1	3	2000-01-01	Control/EtOH	-3.46158	1	-1	1.28036e-09	17.0609
1/sp|P01871|IGHM_HUMAN	P01871	IGHM	1	8	2000-01-01	Control/EtOH	-2.24744	1	-1	1.53319e-09	16.956
1/sp|Q9NVI7|ATD3A_HUMAN	Q9NVI7	ATD3A	1	6	2000-01-01	Control/EtOH	-1.61805	1	-1	1.81139e-09	16.6093
1/sp|Q9UNU6|CP8B1_HUMAN	Q9UNU6	CP8B1	2	13	2000-01-01	Control/EtOH	-1.36869	1	-1	2.20462e-09	16.4906
1/sp|Q9UJ70|NAGK_HUMAN	Q9UJ70	NAGK	2	9	2000-01-01	Control/EtOH	-1.50849	1	-1	2.64342e-09	16.3505
1/sp|P02675|FIBB_HUMAN	P02675	FIBB	2	15	2000-01-01	Control/EtOH	-0.847975	1	-1	4.56261e-09	15.8239
1/sp|P08238|HS90B_HUMAN	P08238	HS90B	2	21	2000-01-01	Control/EtOH	-0.63248	1	-1	5.39363e-09	15.7397
1/sp|O14880|MGST3_HUMAN	O14880	MGST3	1	12	2000-01-01	Control/EtOH	-0.649958	1	-1	6.28914e-09	15.5111
1/sp|P62937|PPIA_HUMAN	P62937	PPIA	2	18	2000-01-01	Control/EtOH	-0.676368	1	-1	7.41064e-09	15.3535
1/sp|P61978|HNRPK_HUMAN	P61978	HNRPK	2	10	2000-01-01	Control/EtOH	-1.14032	0.999999	-0.999999	1.18367e-08	14.176
1/sp|P40763|STAT3_HUMAN	P40763	STAT3	1	4	2000-01-01	Control/EtOH	-1.99881	0.999994	-0.999994	1.55487e-07	12.029
1/sp|P51665|PSMD7_HUMAN	P51665	PSMD7	1	17	2000-01-01	Control/EtOH	-0.618759	0.999994	-0.999994	1.89283e-07	12.0061
1/sp|Q00839|HNRPU_HUMAN	Q00839	HNRPU	1	12	2000-01-01	Control/EtOH	-0.898737	0.999991	-0.999991	3.01954e-07	11.5704
1/sp|O75821|EIF3G_HUMAN	O75821	EIF3G	1	7	2000-01-01	Control/EtOH	-1.27228	0.99999	-0.99999	3.53881e-07	11.5382
1/sp|P22307|NLTP_HUMAN	P22307	NLTP	1	5	2000-01-01	Control/EtOH	-1.31153	0.99999	-0.99999	4.06967e-07	11.508
1/sp|O75629|CREG1_HUMAN	O75629	CREG1	1	7	2000-01-01	Control/EtOH	-0.790928	0.999981	-0.999981	6.85114e-07	10.8728
1/sp|Q9NTJ5|SAC1_HUMAN	Q9NTJ5	SAC1	1	6	2000-01-01	Control/EtOH	-1.15702	0.99998	-0.99998	8.87133e-07	10.8062
1/sp|Q9Y285|SYFA_HUMAN	Q9Y285	SYFA	1	7	2000-01-01	Control/EtOH	-1.38231	0.999976	-0.999976	9.9249e-07	10.6251
1/sp|P01860|IGHG3_HUMAN	P01860	IGHG3	1	16	2000-01-01	Control/EtOH	-0.76628	0.99997	-0.99997	1.39342e-06	10.4235
1/sp|P60842|IF4A1_HUMAN	P60842	IF4A1	2	16	2000-01-01	Control/EtOH	-1.13952	0.999964	-0.999964	1.54412e-06	10.2334
1/sp|Q02878|RL6_HUMAN	Q02878	RL6	2	26	2000-01-01	Control/EtOH	-0.778818	0.999926	-0.999926	2.60377e-06	9.50827
1/sp|P27824|CALX_HUMAN	P27824	CALX	1	12	2000-01-01	Control/EtOH	-0.996882	0.999917	-0.999917	3.36875e-06	9.39702
1/sp|Q86WA8|LONP2_HUMAN	Q86WA8	LONP2	1	4	2000-01-01	Control/EtOH	-2.5047	0.999839	-0.999839	5.53528e-06	8.73546
1/sp|Q92945|FUBP2_HUMAN	Q92945	FUBP2	1	7	2000-01-01	Control/EtOH	-0.93886	0.999719	-0.999719	6.31139e-06	8.17533
1/sp|P04899|GNAI2_HUMAN	P04899	GNAI2	1	8	2000-01-01	Control/EtOH	-0.81176	0.999689	-0.999689	7.68016e-06	8.07682
1/sp|P18085|ARF4_HUMAN	P18085	ARF4	2	13	2000-01-01	Control/EtOH	-0.976992	0.999668	-0.999668	9.17957e-06	8.01017
1/sp|Q14254|FLOT2_HUMAN	Q14254	FLOT2	1	11	2000-01-01	Control/EtOH	-0.708721	0.999595	-0.999595	1.07696e-05	7.8112
1/sp|Q02318|CP27A_HUMAN	Q02318	CP27A	1	8	2000-01-01	Control/EtOH	-0.864453	0.999554	-0.999554	1.47528e-05	7.71541
1/sp|Q96CM8|ACSF2_HUMAN	Q96CM8	ACSF2	1	10	2000-01-01	Control/EtOH	-1.007	0.999508	-0.999508	1.68448e-05	7.61583
1/sp|P08865|RSSA_HUMAN	P08865	RSSA	2	10	2000-01-01	Control/EtOH	-0.996046	0.99914	-0.99914	3.49774e-05	7.05736
1/sp|Q8NBS9|TXND5_HUMAN	Q8NBS9	TXND5	1	7	2000-01-01	Control/EtOH	-1.55101	0.999134	-0.999134	3.88522e-05	7.05124
1/sp|O75083|WDR1_HUMAN	O75083	WDR1	1	7	2000-01-01	Control/EtOH	-1.56456	0.999125	-0.999125	4.27155e-05	7.04008
1/sp|Q9Y619|ORNT1_HUMAN	Q9Y619	ORNT1	1	6	2000-01-01	Control/EtOH	-1.38246	0.998951	-0.998951	4.65879e-05	6.8593
1/sp|Q5R3I4|TTC38_HUMAN	Q5R3I4	TTC38	1	14	2000-01-01	Control/EtOH	-0.620964	0.998892	-0.998892	5.58454e-05	6.80367
1/sp|P53999|TCP4_HUMAN	P53999	TCP4	1	8	2000-01-01	Control/EtOH	-1.86951	0.998611	-0.998611	6.06739e-05	6.57797
1/sp|Q07065|CKAP4_HUMAN	Q07065	CKAP4	1	9	2000-01-01	Control/EtOH	-0.964815	0.998592	-0.998592	6.67381e-05	6.56384
1/sp|P20132|SDHL_HUMAN	P20132	SDHL	1	13	2000-01-01	Control/EtOH	-1.25194	0.998518	-0.998518	7.28369e-05	6.51286
1/sp|P12268|IMDH2_HUMAN	P12268	IMDH2	1	7	2000-01-01	Control/EtOH	-0.926213	0.998398	-0.998398	8.58082e-05	6.43516
1/sp|P42357|HUTH_HUMAN	P42357	HUTH	1	9	2000-01-01	Control/EtOH	-0.391581	0.996929	-0.996929	0.000119842	5.78262
1/sp|P27348|1433T_HUMAN	P27348	1433T	1	9	2000-01-01	Control/EtOH	-0.411807	0.996759	-0.996759	0.000146257	5.72854
1/sp|Q9H008|LHPP_HUMAN	Q9H008	LHPP	1	7	2000-01-01	Control/EtOH	-0.768641	0.995958	-0.995958	0.000159772	5.50688
1/sp|P23396|RS3_HUMAN	P23396	RS3	3	26	2000-01-01	Control/EtOH	-0.808155	0.995712	-0.995712	0.000176653	5.4477
1/sp|P49748|ACADV_HUMAN	P49748	ACADV	1	7	2000-01-01	Control/EtOH	-0.909462	0.995438	-0.995438	0.00019445	5.38553
1/sp|P13010|XRCC5_HUMAN	P13010	XRCC5	1	10	2000-01-01	Control/EtOH	-0.811204	0.995243	-0.995243	0.000213273	5.34347
1/sp|P78371|TCPB_HUMAN	P78371	TCPB	1	4	2000-01-01	Control/EtOH	-1.2089	0.995026	-0.995026	0.000232772	5.29862
1/sp|P46940|IQGA1_HUMAN	P46940	IQGA1	1	13	2000-01-01	Control/EtOH	-0.70164	0.994502	-0.994502	0.000253032	5.19788
1/sp|P36542|ATPG_HUMAN	P36542	ATPG	1	5	2000-01-01	Control/EtOH	-1.12751	0.994242	-0.994242	0.000275351	5.15143
1/sp|P07384|CAN1_HUMAN	P07384	CAN1	5	47	2000-01-01	Control/EtOH	-0.452347	0.992672	-0.992672	0.00037307	4.90868
1/sp|O94855|SC24D_HUMAN	O94855	SC24D	1	5	2000-01-01	Control/EtOH	-0.818592	0.992606	-0.992606	0.00040205	4.8997
1/sp|P26641|EF1G_HUMAN	P26641	EF1G	1	6	2000-01-01	Control/EtOH	-1.00819	0.99144	-0.99144	0.000463297	4.75202
1/sp|P68366|TBA4A_HUMAN	P68366	TBA4A	1	5	2000-01-01	Control/EtOH	-1.0926	0.989879	-0.989879	0.000568863	4.583
1/sp|Q9Y678|COPG1_HUMAN	Q9Y678	COPG1	1	8	2000-01-01	Control/EtOH	-0.84373	0.987788	-0.987788	0.000607691	4.39306
1/sp|Q04446|GLGB_HUMAN	Q04446	GLGB	2	16	2000-01-01	Control/EtOH	-0.853103	0.985919	-0.985919	0.000707587	4.24873
1/sp|O43242|PSMD3_HUMAN	O43242	PSMD3	1	12	2000-01-01	Control/EtOH	-0.579189	0.985584	-0.985584	0.000761297	4.22489
1/sp|Q8N8S7|ENAH_HUMAN	Q8N8S7	ENAH	1	10	2000-01-01	Control/EtOH	-0.499492	0.985436	-0.985436	0.000815916	4.21453
1/sp|P53618|COPB_HUMAN	P53618	COPB	2	15	2000-01-01	Control/EtOH	-0.688008	0.984035	-0.984035	0.000926231	4.12126
1/sp|Q8IY67|RAVR1_HUMAN	Q8IY67	RAVR1	1	7	2000-01-01	Control/EtOH	-0.729104	0.981685	-0.981685	0.000985673	3.98153
1/sp|P55196|AFAD_HUMAN	P55196	AFAD	1	6	2000-01-01	Control/EtOH	-0.94521	0.981395	-0.981395	0.0010539	3.96555
1/sp|O95757|HS74L_HUMAN	O95757	HS74L	1	4	2000-01-01	Control/EtOH	-0.893341	0.981301	-0.981301	0.00112273	3.9604
1/sp|P49638|TTPA_HUMAN	P49638	TTPA	1	4	2000-01-01	Control/EtOH	-1.03714	0.98028	-0.98028	0.00119139	3.90622
1/sp|Q03426|KIME_HUMAN	Q03426	KIME	1	6	2000-01-01	Control/EtOH	-1.23196	0.979953	-0.979953	0.00126348	3.88942
1/sp|P14550|AK1A1_HUMAN	P14550	AK1A1	1	8	2000-01-01	Control/EtOH	-0.788275	0.978524	-0.978524	0.00133629	3.81912
1/sp|Q969G6|RIFK_HUMAN	Q969G6	RIFK	1	4	2000-01-01	Control/EtOH	-0.934377	0.977424	-0.977424	0.00141404	3.76805
1/sp|Q9NR31|SAR1A_HUMAN	Q9NR31	SAR1A	1	9	2000-01-01	Control/EtOH	-0.927263	0.974311	-0.974311	0.00166949	3.63568
1/sp|Q9Y2H6|FND3A_HUMAN	Q9Y2H6	FND3A	1	6	2000-01-01	Control/EtOH	-0.828149	0.96914	-0.96914	0.00176081	3.44694
1/sp|P00505|AATM_HUMAN	P00505	AATM	1	10	2000-01-01	Control/EtOH	-0.749508	0.967031	-0.967031	0.00187104	3.37867
1/sp|Q9HC35|EMAL4_HUMAN	Q9HC35	EMAL4	1	6	2000-01-01	Control/EtOH	-0.597782	0.96637	-0.96637	0.00198839	3.35812
1/sp|P56192|SYMC_HUMAN	P56192	SYMC	1	6	2000-01-01	Control/EtOH	-1.08996	0.964529	-0.964529	0.00210734	3.30293
1/sp|P18077|RL35A_HUMAN	P18077	RL35A	1	6	2000-01-01	Control/EtOH	-1.00371	0.962827	-0.962827	0.0022323	3.2543
1/sp|Q7KZF4|SND1_HUMAN	Q7KZF4	SND1	1	4	2000-01-01	Control/EtOH	-1.1032	0.959717	-0.959717	0.00249299	3.17072
1/sp|Q9HD40|SPCS_HUMAN	Q9HD40	SPCS	1	7	2000-01-01	Control/EtOH	-0.684815	0.945588	-0.945588	0.00263296	2.85522
1/sp|Q14204|DYHC1_HUMAN	Q14204	DYHC1	1	7	2000-01-01	Control/EtOH	-0.696875	0.941229	-0.941229	0.00301498	2.77354
1/sp|P50440|GATM_HUMAN	P50440	GATM	1	10	2000-01-01	Control/EtOH	-0.375956	0.93713	-0.93713	0.00321922	2.70175
1/sp|Q96B49|TOM6_HUMAN	Q96B49	TOM6	1	7	2000-01-01	Control/EtOH	-0.610008	0.935226	-0.935226	0.00343692	2.66989
1/sp|Q4G0J3|LARP7_HUMAN	Q4G0J3	LARP7	1	10	2000-01-01	Control/EtOH	-0.393176	0.934334	-0.934334	0.00365997	2.65525
1/sp|Q53FA7|QORX_HUMAN	Q53FA7	QORX	1	4	2000-01-01	Control/EtOH	-1.0236	0.926485	-0.926485	0.00434923	2.53391
1/sp|P35268|RL22_HUMAN	P35268	RL22	2	14	2000-01-01	Control/EtOH	-0.387879	0.920898	-0.920898	0.00459713	2.45461
1/sp|O14874|BCKD_HUMAN	O14874	BCKD	1	8	2000-01-01	Control/EtOH	-1.02042	0.907651	-0.907651	0.00514052	2.28528
1/sp|P15428|PGDH_HUMAN	P15428	PGDH	1	4	2000-01-01	Control/EtOH	-1.04049	0.905648	-0.905648	0.00544977	2.26161
1/sp|P43243|MATR3_HUMAN	P43243	MATR3	1	13	2000-01-01	Control/EtOH	-0.289393	0.905048	-0.905048	0.00576391	2.25462
1/sp|Q6P1Q0|LTMD1_HUMAN	Q6P1Q0	LTMD1	1	6	2000-01-01	Control/EtOH	-0.903519	0.90385	-0.90385	0.00607795	2.24076
1/sp|P04632|CPNS1_HUMAN	P04632	CPNS1	1	6	2000-01-01	Control/EtOH	-0.809861	0.891848	-0.891848	0.0067329	2.10976
1/sp|P62495|ERF1_HUMAN	P62495	ERF1	1	5	2000-01-01	Control/EtOH	-0.770841	0.879201	-0.879201	0.00708628	1.98488
1/sp|P0C0L4|CO4A_HUMAN	P0C0L4	CO4A	1	8	2000-01-01	Control/EtOH	-0.754318	0.875094	-0.875094	0.00788652	1.94677
1/sp|Q99424|ACOX2_HUMAN	Q99424	ACOX2	1	4	2000-01-01	Control/EtOH	-0.937113	0.873407	-0.873407	0.00829004	1.93143
1/sp|P05141|ADT2_HUMAN	P05141	ADT2	2	20	2000-01-01	Control/EtOH	-0.490691	0.864344	-0.864344	0.00869658	1.85185
1/sp|Q92820|GGH_HUMAN	Q92820	GGH	1	4	2000-01-01	Control/EtOH	-0.83314	0.861861	-0.861861	0.00913137	1.83083
1/sp|P05198|IF2A_HUMAN	P05198	IF2A	1	6	2000-01-01	Control/EtOH	-1.16603	0.858047	-0.858047	0.0100219	1.79916
1/sp|P41252|SYIC_HUMAN	P41252	SYIC	2	6	2000-01-01	Control/EtOH	-0.892408	0.852411	-0.852411	0.0104691	1.75364
1/sp|P17987|TCPA_HUMAN	P17987	TCPA	1	9	2000-01-01	Control/EtOH	-0.602972	0.838468	-0.838468	0.0109323	1.64687
1/sp|P17858|PFKAL_HUMAN	P17858	PFKAL	1	11	2000-01-01	Control/EtOH	-0.644315	0.816659	-0.816659	0.0119994	1.49388
1/sp|O43818|U3IP2_HUMAN	O43818	U3IP2	1	6	2000-01-01	Control/EtOH	-0.626949	0.763309	-0.763309	0.0139318	1.17091
1/sp|P35606|COPB2_HUMAN	P35606	COPB2	1	4	2000-01-01	Control/EtOH	-0.906711	0.762436	-0.762436	0.0146694	1.16608
1/sp|Q16531|DDB1_HUMAN	Q16531	DDB1	1	5	2000-01-01	Control/EtOH	-0.670351	0.728878	-0.728878	0.015405	0.988937
1/sp|P27144|KAD4_HUMAN	P27144	KAD4	1	6	2000-01-01	Control/EtOH	-0.553343	0.704595	-0.704595	0.0162462	0.869277
1/sp|P52292|IMA1_HUMAN	P52292	IMA1	1	5	2000-01-01	Control/EtOH	-0.435225	0.685341	-0.685341	0.0171615	0.778429
1/sp|P01023|A2MG_HUMAN	P01023	A2MG	1	5	2000-01-01	Control/EtOH	-0.623111	0.679911	-0.679911	0.0191002	0.753361
1/sp|P07858|CATB_HUMAN	P07858	CATB	1	5	2000-01-01	Control/EtOH	-1.15215	0.678233	-0.678233	0.0200775	0.745662
1/sp|P01011|AACT_HUMAN	P01011	AACT	1	8	2000-01-01	Control/EtOH	-0.589581	0.675693	-0.675693	0.0210538	0.734048
1/sp|P08758|ANXA5_HUMAN	P08758	ANXA	2	16	2000-01-01	Control/EtOH	-0.629869	0.673388	-0.673388	0.0220321	0.72355
1/sp|P54619|AAKG1_HUMAN	P54619	AAKG1	2	9	2000-01-01	Control/EtOH	-0.898268	0.669234	-0.669234	0.0239973	0.704725
1/sp|Q9Y6K0|CEPT1_HUMAN	Q9Y6K0	CEPT1	1	3	2000-01-01	Control/EtOH	-1.22954	0.666941	-0.666941	0.0259538	0.694381
1/sp|Q63HM2|PCX4_HUMAN	Q63HM2	PCX4	1	6	2000-01-01	Control/EtOH	-0.637496	0.653149	-0.653149	0.0279364	0.632909
1/sp|Q9NXC5|MIO_HUMAN	Q9NXC5	MIO	1	8	2000-01-01	Control/EtOH	-0.428075	0.647257	-0.647257	0.0289424	0.607004
1/sp|P22694|KAPCB_HUMAN	P22694	KAPCB	1	6	2000-01-01	Control/EtOH	-0.683177	0.634478	-0.634478	0.0330354	0.551477
1/sp|P06733|ENOA_HUMAN	P06733	ENOA	3	27	2000-01-01	Control/EtOH	-0.415087	0.587084	-0.587084	0.0351932	0.351922
1/sp|O95255|MRP6_HUMAN	O95255	MRP6	1	8	2000-01-01	Control/EtOH	-0.735005	0.585432	-0.585432	0.0363591	0.345115
1/sp|P48637|GSHB_HUMAN	P48637	GSHB	1	7	2000-01-01	Control/EtOH	-0.410579	0.54597	-0.54597	0.0425395	0.184402
1/sp|Q15008|PSMD6_HUMAN	Q15008	PSMD6	1	7	2000-01-01	Control/EtOH	-0.578728	0.497233	-0.497233	0.0451268	-0.0110696
1/sp|Q02790|FKBP4_HUMAN	Q02790	FKBP4	1	4	2000-01-01	Control/EtOH	-0.806879	0.481753	-0.481753	0.0465053	-0.0730203
1/sp|P28066|PSA5_HUMAN	P28066	PSA5	2	10	2000-01-01	Control/EtOH	-0.551913	0.471345	-0.471345	0.0479219	-0.114745
