# Supplementary material for: Depletion of mitochondrial methionine adenosyltransferase α1 triggers mitochondrial dysfunction in alcohol-associated liver disease
Source: Nat Commun. 2022 Jan 28;13:557. doi: 10.1038/s41467-022-28201-2 (PMC8799735; doi:10.1038/s41467-022-28201-2)
Supplement: Supplementary file 7 — Dataset 4 [file 41467_2022_28201_MOESM7_ESM.xlsx]

## Sheet: Z scores
Condition	WT Control 1	WT Control 2	WT Control 3	WT Control 4	WT Ethanol 1	WT Ethanol 2	WT Ethanol 3	WT Ethanol 4	S114 Control 1	S114 Control 2	S114 Control 3	S114 Control 4	S114 Ethanol 1	S114 Ethanol 2	S114 Ethanol 3	S114 Ethanol 4
sp|O35857|TIM44_MOUSE	0.0707929	0.0616571	0.08325	0.0644214	0.0502143	0.0480429	0.0652	0.0514071	0.06725	0.0770143	0.0675429	0.0524571	0.05765	0.0507571	0.0701286	0.0568429
sp|P00158|CYB_MOUSE	0.03025	0.033	0.06915	0.0485	0.03505	0.04935	0.04335	0.0488	0.04775	0.0499	0.04895	0.0304	0.0435	0.0413	0.0543	0.0326
sp|P00405|COX2_MOUSE	0.66505	0.5949	0.9158	0.7168	0.6449	0.69515	0.7598	0.62585	0.71775	0.723	0.6927	0.56715	0.68145	0.73835	0.84295	0.65535
sp|P03930|ATP8_MOUSE	0.09225	0.0821	0.1429	0.1118	0.0701	0.0885	0.0977	0.09415	0.0926	0.0923	0.07155	0.0655	0.07835	0.09755	0.0991	0.07065
sp|P08249|MDHM_MOUSE	1.8175	1.5574	2.8181	1.8102	1.6363	1.61475	2.09935	1.77435	1.98785	1.7441	1.7672	1.3681	1.8226	1.7603	1.28905	1.41695
sp|P17710|HXK1_MOUSE	0.0803813	0.0735875	0.103581	0.0862813	0.0857375	0.0855125	0.0771437	0.0765062	0.103594	0.0956875	0.093	0.081525	0.0811812	0.0985188	0.104631	0.0895062
sp|P19783|COX41_MOUSE	0.2707	0.23395	0.3728	0.28345	0.2462	0.29735	0.3153	0.26785	0.2682	0.29845	0.26295	0.24025	0.29035	0.3184	0.34235	0.29695
sp|P35486|ODPA_MOUSE	0.124787	0.0987125	0.173831	0.128256	0.102031	0.113681	0.141906	0.0939312	0.1486	0.117612	0.112463	0.115125	0.100294	0.122875	0.134831	0.100981
sp|P54071|IDHP_MOUSE	0.2677	0.2311	0.3196	0.2873	0.2429	0.25435	0.28465	0.22645	0.30755	0.2651	0.26325	0.1968	0.2413	0.2597	0.23535	0.2208
sp|P58281|OPA1_MOUSE	0.0374	0.04	0.0533	0.0309	0.0388	0.0505	0.0401	0.02555	0.0498	0.0281	0.0655	0.03825	0.04895	0.0444	0.04495	0.0243
sp|P97807|FUMH_MOUSE	0.2488	0.2531	0.397425	0.323975	0.242975	0.2592	0.3038	0.260625	0.268225	0.313875	0.27065	0.223975	0.2536	0.276525	0.289525	0.2297
sp|Q03265|ATPA_MOUSE	0.87105	0.88225	1.30795	0.97785	0.8585	0.90045	1.1712	0.94735	0.8393	0.9322	0.96815	0.78065	1.04965	1.10445	1.07245	0.96415
sp|Q05920|PYC_MOUSE	0.0141	0.01285	0.01905	0.0155	0.0143	0.01405	0.01355	0.01235	0.0125	0.01015	0.0112	0.01015	0.0113	0.0138	0.01025	0.0109
sp|Q60597|ODO1_MOUSE	0.17715	0.1602	0.272525	0.2053	0.167975	0.177525	0.2147	0.1654	0.179075	0.194425	0.18545	0.144075	0.1738	0.187725	0.191475	0.15775
sp|Q8BK08|TMM11_MOUSE	0.0347	0.04185	0.07115	0.0405	0.02465	0.03655	0.0339	0.0251	0.0491	0.0363	0.049	0.0351	0.0419	0.03405	0.0476	0.03795
sp|Q8CGK3|LONM_MOUSE	0.2129	0.219325	0.431475	0.313825	0.18975	0.186375	0.21775	0.14	0.2241	0.240475	0.232375	0.2056	0.18045	0.20085	0.2038	0.178075
sp|Q8K1M6|DNM1L_MOUSE	0.0537	0.062275	0.08905	0.0694	0.05325	0.067525	0.07135	0.05895	0.06265	0.075625	0.06185	0.06495	0.0659	0.0755	0.066325	0.049925
sp|Q8K2B3|DHSA_MOUSE	0.37605	0.37785	0.5806	0.3991	0.39105	0.4087	0.4024	0.3625	0.40695	0.4126	0.39235	0.3557	0.39035	0.4324	0.43445	0.3739
sp|Q99KI0|ACON_MOUSE	0.4186	0.36645	0.5496	0.44275	0.4034	0.4534	0.5259	0.4663	0.41425	0.41435	0.40795	0.3283	0.45935	0.487	0.45775	0.4147
sp|Q9CQA3|DHSB_MOUSE	0.23555	0.253325	0.4032	0.3085	0.2183	0.2609	0.245125	0.2493	0.34735	0.294025	0.27185	0.228875	0.245825	0.26035	0.258075	0.230825
sp|Q9CZ13|QCR1_MOUSE	0.23275	0.21895	0.356	0.25625	0.1938	0.19935	0.27	0.20875	0.23295	0.2316	0.2218	0.187	0.21415	0.23435	0.26235	0.21515
sp|Q9CZU6|CISY_MOUSE	0.113575	0.107525	0.1821	0.1352	0.12545	0.123975	0.13025	0.11875	0.1305	0.141775	0.1336	0.1059	0.123575	0.1298	0.143525	0.115625
sp|Q9CZW5|TOM70_MOUSE	0.0369333	0.0382333	0.0594833	0.0477889	0.0369722	0.0409389	0.0421389	0.0332111	0.0463722	0.0392	0.0409778	0.0365944	0.0347278	0.0400889	0.0473778	0.0388556
sp|Q9DCC8|TOM20_MOUSE	0.0269	0.02655	0.04355	0.0263	0.01495	0.01975	0.0282	0.02185	0.0313	0.02425	0.023	0.02095	0.02115	0.02345	0.02605	0.0225
sp|Q9DCX2|ATP5H_MOUSE	0.307	0.30695	0.4544	0.3167	0.31065	0.3402	0.38855	0.37445	0.4146	0.35755	0.3014	0.29035	0.34155	0.34675	0.3958	0.36305

## Sheet: LogFC
Condition	sp|O35857|TIM44_MOUSE	sp|P00158|CYB_MOUSE	sp|P00405|COX2_MOUSE	sp|P03930|ATP8_MOUSE	sp|P08249|MDHM_MOUSE	sp|P17710|HXK1_MOUSE	sp|P19783|COX41_MOUSE	sp|P35486|ODPA_MOUSE	sp|P54071|IDHP_MOUSE	sp|P58281|OPA1_MOUSE	sp|P97807|FUMH_MOUSE	sp|Q03265|ATPA_MOUSE	sp|Q05920|PYC_MOUSE	sp|Q60597|ODO1_MOUSE	sp|Q8BK08|TMM11_MOUSE	sp|Q8CGK3|LONM_MOUSE	sp|Q8K1M6|DNM1L_MOUSE	sp|Q8K2B3|DHSA_MOUSE	sp|Q99KI0|ACON_MOUSE	sp|Q9CQA3|DHSB_MOUSE	sp|Q9CZ13|QCR1_MOUSE	sp|Q9CZU6|CISY_MOUSE	sp|Q9CZW5|TOM70_MOUSE	sp|Q9DCC8|TOM20_MOUSE	sp|Q9DCX2|ATP5H_MOUSE
WT Control 1	0.0707929	0.03025	0.66505	0.09225	1.8175	0.0803813	0.2707	0.124787	0.2677	0.0374	0.2488	0.87105	0.0141	0.17715	0.0347	0.2129	0.0537	0.37605	0.4186	0.23555	0.23275	0.113575	0.0369333	0.0269	0.307
WT Control 2	0.0616571	0.033	0.5949	0.0821	1.5574	0.0735875	0.23395	0.0987125	0.2311	0.04	0.2531	0.88225	0.01285	0.1602	0.04185	0.219325	0.062275	0.37785	0.36645	0.253325	0.21895	0.107525	0.0382333	0.02655	0.30695
WT Control 3	0.08325	0.06915	0.9158	0.1429	2.8181	0.103581	0.3728	0.173831	0.3196	0.0533	0.397425	1.30795	0.01905	0.272525	0.07115	0.431475	0.08905	0.5806	0.5496	0.4032	0.356	0.1821	0.0594833	0.04355	0.4544
WT Control 4	0.0644214	0.0485	0.7168	0.1118	1.8102	0.0862813	0.28345	0.128256	0.2873	0.0309	0.323975	0.97785	0.0155	0.2053	0.0405	0.313825	0.0694	0.3991	0.44275	0.3085	0.25625	0.1352	0.0477889	0.0263	0.3167
WT Ethanol 1	0.0502143	0.03505	0.6449	0.0701	1.6363	0.0857375	0.2462	0.102031	0.2429	0.0388	0.242975	0.8585	0.0143	0.167975	0.02465	0.18975	0.05325	0.39105	0.4034	0.2183	0.1938	0.12545	0.0369722	0.01495	0.31065
WT Ethanol 2	0.0480429	0.04935	0.69515	0.0885	1.61475	0.0855125	0.29735	0.113681	0.25435	0.0505	0.2592	0.90045	0.01405	0.177525	0.03655	0.186375	0.067525	0.4087	0.4534	0.2609	0.19935	0.123975	0.0409389	0.01975	0.3402
WT Ethanol 3	0.0652	0.04335	0.7598	0.0977	2.09935	0.0771437	0.3153	0.141906	0.28465	0.0401	0.3038	1.1712	0.01355	0.2147	0.0339	0.21775	0.07135	0.4024	0.5259	0.245125	0.27	0.13025	0.0421389	0.0282	0.38855
WT Ethanol 4	0.0514071	0.0488	0.62585	0.09415	1.77435	0.0765062	0.26785	0.0939312	0.22645	0.02555	0.260625	0.94735	0.01235	0.1654	0.0251	0.14	0.05895	0.3625	0.4663	0.2493	0.20875	0.11875	0.0332111	0.02185	0.37445
S114 Control 1	0.06725	0.04775	0.71775	0.0926	1.98785	0.103594	0.2682	0.1486	0.30755	0.0498	0.268225	0.8393	0.0125	0.179075	0.0491	0.2241	0.06265	0.40695	0.41425	0.34735	0.23295	0.1305	0.0463722	0.0313	0.4146
S114 Control 2	0.0770143	0.0499	0.723	0.0923	1.7441	0.0956875	0.29845	0.117612	0.2651	0.0281	0.313875	0.9322	0.01015	0.194425	0.0363	0.240475	0.075625	0.4126	0.41435	0.294025	0.2316	0.141775	0.0392	0.02425	0.35755
S114 Control 3	0.0675429	0.04895	0.6927	0.07155	1.7672	0.093	0.26295	0.112463	0.26325	0.0655	0.27065	0.96815	0.0112	0.18545	0.049	0.232375	0.06185	0.39235	0.40795	0.27185	0.2218	0.1336	0.0409778	0.023	0.3014
S114 Control 4	0.0524571	0.0304	0.56715	0.0655	1.3681	0.081525	0.24025	0.115125	0.1968	0.03825	0.223975	0.78065	0.01015	0.144075	0.0351	0.2056	0.06495	0.3557	0.3283	0.228875	0.187	0.1059	0.0365944	0.02095	0.29035
S114 Ethanol 1	0.05765	0.0435	0.68145	0.07835	1.8226	0.0811812	0.29035	0.100294	0.2413	0.04895	0.2536	1.04965	0.0113	0.1738	0.0419	0.18045	0.0659	0.39035	0.45935	0.245825	0.21415	0.123575	0.0347278	0.02115	0.34155
S114 Ethanol 2	0.0507571	0.0413	0.73835	0.09755	1.7603	0.0985188	0.3184	0.122875	0.2597	0.0444	0.276525	1.10445	0.0138	0.187725	0.03405	0.20085	0.0755	0.4324	0.487	0.26035	0.23435	0.1298	0.0400889	0.02345	0.34675
S114 Ethanol 3	0.0701286	0.0543	0.84295	0.0991	1.28905	0.104631	0.34235	0.134831	0.23535	0.04495	0.289525	1.07245	0.01025	0.191475	0.0476	0.2038	0.066325	0.43445	0.45775	0.258075	0.26235	0.143525	0.0473778	0.02605	0.3958
S114 Ethanol 4	0.0568429	0.0326	0.65535	0.07065	1.41695	0.0895062	0.29695	0.100981	0.2208	0.0243	0.2297	0.96415	0.0109	0.15775	0.03795	0.178075	0.049925	0.3739	0.4147	0.230825	0.21515	0.115625	0.0388556	0.0225	0.36305
LogFC EtOH v WT Con	-0.382627	-0.0351156	-0.0857151	-0.291937	-0.167738	-0.0817049	-0.0431403	-0.219045	-0.132964	-0.0606244	-0.197759	-0.0589071	-0.180963	-0.167935	-0.64683	-0.682151	-0.128294	-0.147931	0.0569768	-0.302287	-0.287196	-0.111302	-0.251422	-0.540888	0.029691
LogFC S114 EtOH v S114 Con	-0.166998	-0.0438593	0.111749	0.102475	-0.126925	0.000120603	0.222267	-0.105492	-0.109604	-0.159834	-0.0371539	0.251493	0.0719498	0.0157662	-0.0697511	-0.241993	-0.040988	0.0572878	0.216963	-0.198812	0.0844523	0.0021127	-0.0186412	-0.0951408	0.0854766
