# Supplementary material for: Depletion of mitochondrial methionine adenosyltransferase α1 triggers mitochondrial dysfunction in alcohol-associated liver disease
Source: Nat Commun. 2022 Jan 28;13:557. doi: 10.1038/s41467-022-28201-2 (PMC8799735; doi:10.1038/s41467-022-28201-2)
Supplement: Supplementary file 9 — Source Data [file 41467_2022_28201_MOESM9_ESM.xlsx]

## Sheet: Fig. 1
																				MATα1/Housekeeping
																				Total	Cytosol	Mitochondria
																			Normal 1	83.6112	69.7904	116.602
																			Normal 2	100.345	118.386	67.9888
																			Normal 3	94.257	111.632	95.343
																			Normal 4	129.267	83.4495	95.5242
																			Normal 5	92.5204	116.742	124.542
																			AH 1	67.5529	94.6818	24.7092
																			AH 2	28.1025	113.091	22.8929
																			AH 3	63.6618	114.464	45.8097
																			AH 4	97.7689	98.6942	38.6021
																			AH 5	1274	76.54	13.1066
																			AH 6	52.6	113.277	19.7636
																				MATα1/Housekeeping
																				Total	Cytosol	Mitochondria
																			Pair-fed 1	120.23	124.418	110.883
																			Pair-fed 2	99.2837	57.1412	99.553
																			Pair-fed 3	112.625	91.2694	107.098
																			Pair-fed 4	88.0565	90.8858	112.264
																			Pair-fed 5	83.8048	136.285	70.2021
																			Ethanol-fed 1	93.1506	185.975	42.3076
																			Ethanol-fed 2	81.8836	105.836	54.4342
																			Ethanol-fed 3	84.6773	123.176	58.1791
																			Ethanol-fed 4	58.234	54.6546	26.4696
																			Ethanol-fed 5	93.2872	100.162	34.1751
																			Ethanol-fed 6	69.4609	132.962	38.5873
																				MATα1/Housekeeping
																				Total	Cytosol	Mitochondria
																			Control 1	105.054	97.3479	139.547
																			Control 2	86.7853	127.006	95.8065
																			Control 3	108.161	75.6458	64.6462
																			Ethanol 1	48.4928	117.153	27.5849
																			Ethanol 2	64.5964	132.365	22.3437
																			Ethanol 3	21.6199	98.1235	14.6514

## Sheet: Fig. 2
									PIN1 IP ALD										PIN1 IP
								Normal	130.867									Pair-fed	115.907
								Normal	137.726									Pair-fed	69.143
								Normal	31.4076									Pair-fed	115.208
								ALD	400.218									Pair-fed	99.7416
								ALD	391.194									Ethanol-fed	231.203
								ALD	225.409									Ethanol-fed	212.038
								ALD	274.049									Ethanol-fed	154.088
								ALD	357.898									Ethanol-fed	222.881
																					PIN1 IP AML-12
													PIN1 IP							Control	96.7174
												Pair-fed	31.1							Control	102.413
												Pair-fed	87.5							Control	100.84
												Pair-fed	181.5							Ethanol	260.739
												Ethanol-fed	222.2							Ethanol	413.688
												Ethanol-fed	254.3							Ethanol	360.063
												Ethanol-fed	343.9
				PIN1 IP
			Pair-fed	80.7
			Pair-fed	111.7
			Pair-fed	107.6
			Ethanol-fed	132.6
			Ethanol-fed	140.6
			Ethanol-fed	163.6

## Sheet: Fig. 3
																							MATα1/TOM20
																							AML-12		HepG2
																							SC	siPin1	SC	siPIN1
																							103.591	190.771	104.813	307.918
																							103.192	250	104.811	192.406
																							104.191	630.015	90.3764	202.946
																							89.0643	620.372
																							MATα1/TOM20	MATα1/TOM20
																							AML-12		HepG2
																							EV	OEPIN1	EV	OEPIN1
																							111.712	55.4171	104.9	62.5
																							96.3664	34.4498	100.505	40.8
																							91.922	39.6173	94.5954	69.24
													Total: MATα1/β-Actin
													SC	SC + Ethanol	siPin1	siPin1 + Ethanol
													97.6183	22.1109	126.218	113.993
													108.6	43.1049	91.8918	72.9978
													93.7814	57.6144	89.458	76.4415
													Mitochondrial: MATα1/TOM20
													SC	SC + Ethanol	siPin1	siPin1 + Ethanol
													95.2679	8.71444	161.75	63.0107
													113.538	47.8241	302.927	170.14
													91.1942	13.5437	216.699	121.893
													ATP
													SC	siPin1
													106.579	188.763
													128.939	223.671
													64.4824	152.078
													TGs
													SC	SC Ethanol	siPin1	siPin1 Ethanol
													208.224	292.356	196.373	258.697
													226.477	262.771	140.877	201.57
													209.048	295.728	161.274	191.03

## Sheet: Fig. 4
									Human livers
									Normal	AH
									58.9385	329.133												Normal	AH
									128.104	326.601												65422604	93132728
									112.957	395.941												59828324	103000000
																						59825096	75360504
																						71176928	76649136
									Mouse livers														70356480
									Pair-fed	Ethanol-fed
									101.579	347.507
									98.4211	189.864
									100	268.686
									AML-12
									Control	Ethanol
									99.6215	155.299
									103.219	273.615
									100.452	209.311
									96.7076	318.27

## Sheet: Fig. 5
	time (h)	L-Met (mM) - WT	SAMe (mM) - WT	L-Met (mM) S144A	SAMe (mM) S144A		MAT1A mRNA
	0:00:00	4.22013	0.779867	4.61231	0.387694		EV Control	EV Ethanol	WT Control	WT Ethanol	S114A Control	S114A Ethanol
	0:58:00	3.15189	1.84811	4.33058	0.669423		0.345528	0.905469	215.529	487.384	359.971	711.103
	1:10:00	2.78101	2.21899	4.22962	0.770384		0.946255	1.2761	307.989	691.658	288.798	726.045
	2:01:00	2.29413	2.70587	3.87229	1.12771		1.70822	2.37663	224.242	562.305	258.481	701.99
	2:13:00	2.17002	2.82998	3.73752	1.26248
	3:04:00	1.79775	3.20225	3.64499	1.35501
	3:16:00	1.64812	3.35188	3.39193	1.60807
	4:07:00	1.51042	3.48958	3.20306	1.79694
	4:19:00	1.37133	3.62867	3.19719	1.80281
	5:10:00	1.20287	3.79713	2.90988	2.09012
	5:22:00	1.11144	3.88856	2.99877	2.00123
	6:13:00	1.06064	3.93936	2.72894	2.27106
	6:25:00	1.06096	3.93904	2.69575	2.30425
	7:16:00	0.900947	4.09905	2.5544	2.4456
	7:28:00	0.956543	4.04346	2.46994	2.53006
	8:20:00	0.847885	4.15212	2.42729	2.57271
	8:31:00	0.884689	4.11531	2.26274	2.73726
	9:23:00	0.894482	4.10552	2.33156	2.66844
	9:34:00	0.749392	4.25061	2.38343	2.61657
	10:26:00	0.803468	4.19653	2.29877	2.70123
	10:37:00	0.763274	4.23673	2.20481	2.79519
	11:29:00	0.782281	4.21772	2.23889	2.76111
	11:40:00	0.831176	4.16882	2.11194	2.88806
	12:32:00	0.715235	4.28477	2.05286	2.94714
	12:43:00	0.722683	4.27732	2.17273	2.82727
	13:35:00	0.757205	4.24279	2.0439	2.9561
	13:47:00	0.707695	4.29231	2.01627	2.98373
	14:38:00	0.896124	4.10388	2.01495	2.98505
	His-Tag densitometry												WT Control
	WT Control	WT Ethanol	S114A Control	S114A Ethanol								0h	100	100	100
	90.1738	43.4065	103.22	97.4493								3h	85	71.81	78.405
	97.0425	10.4984	153.345	77.7076								6h	70.3	64	67.15
	112.784	20.432	128.39	87.2649									WT Ethanol
												0h	100	100	100
												3h	50	44.2	47.1
												6h	27	17	22
													S114A Control
												0h	100	100	100
												3h	85	83.6	84.3
												6h	76	56	66
													S114A Ethanol
												0h	100	100	100
												3h	89	86	87.5
												6h	73.6	53	63.3
	His.-Tag densit
	WT Control	WT EtOH	S114A	S114A Ethanol
	102.435	9.48443	90.2206	74.9507
	100.205	34.1546	140.981	128.277
	97.3606	44.9925	69.9589	110.026

## Sheet: Fig. 6
		Mitotracker					TMRE
		WT Control	WT EtOH	S114A Control	S114A Ethanol		WT Control	WT EtOH	S114A Control	S114A Ethanol
		24.3422	13.9721	28.9007	22.0353		105.372	56.2691	71.925	110.216
		25.8377	13.5804	25.8308	17.9796		104.257	62.1993	109.096	98.725
		29.3874	9.84312	36.7182	21.6601		90.3712	87.9902	93.4453	115.062
			WT Control		WT Ethanol		S114A Control		S114A Ethanol			Basal
		Time (mins)	Mean	SEM	Mean	SE	Mean	SE	Mean	SE		WT Control	WT EtOH	S114A Control	S114A Ethanol
		1.30899	36.2227	3.62711	26.0564	2.47795	34.6445	3.55774	30.4222	1.69737		24.6656	14.2711	24.5303	20.8425
		7.76255	32.9885	3.47882	23.3778	2.34418	32.3819	3.31003	27.6979	1.51866		27.6579	19.4323	25.0289	21.5813
		14.2096	32.2736	3.23547	22.6524	2.20091	31.7908	3.29406	26.8538	1.40622		23.2091	17.2783	22.057	21.3833
		20.7534	13.4197	1.65662	12.8431	1.11269	13.8756	1.55948	13.3853	0.906594		ATP
		27.2079	12.5198	1.6756	12.5117	0.954654	13.13	1.53586	13.2233	0.715083		WT Control	WT EtOH	S114A Control	S114A Ethanol
		33.6583	11.9358	1.7407	11.8569	1.09203	12.3899	1.53379	11.9561	0.694471		22.4777	13.1417	22.1427	19.4655
		40.1959	58.4466	3.03683	48.9034	6.35117	58.6429	6.99077	59.3442	3.89667		25.027	16.578	22.9075	18.8675
		46.6449	67.3417	4.82795	51.8498	6.70882	65.9236	7.26915	62.357	3.23213		21.0866	16.6938	19.9102	18.662
		53.0844	69.9518	5.63673	51.6616	6.86874	69.1885	7.23014	62.6958	3.1208		Max capacity
		59.6119	7.36054	1.56551	8.03429	0.825288	8.69749	0.951191	6.70596	0.421941		WT Control	WT EtOH	S114A Control	S114A Ethanol
		66.0659	7.34143	1.53351	8.5895	0.823463	8.4188	1.05734	7.40608	0.520948		58.0983	39.8455	60.6774	50.967
		72.5209	7.1774	1.49479	8.60915	0.747973	8.23133	1.08134	7.62666	0.452761		60.8351	42.5387	63.9268	52.5912
												53.5537	45.1944	54.5596	47.3956
		ATP					mROS					Triglycerides
		WT Control	WT EtOH	S114A Control	S114A Ethanol		WT Control	WT EtOH	S114A Control	S114A Ethanol		WT Control	WT EtOH	S114A Control	S114A Ethanol
		97.8473	88.8587	117.95	102.654		106.035	118.803	94.5761	118.353		170.816	208.972	146.251	167.938
		110.019	75.7302	108.343	99.4142		97.2657	134.683	91.4441	97.351		186.704	245.105	115.366	153.55
		94.0379	74.2423	109.347	94.0538		95.0492	131.419	104.866	103.176		185.641	248.03	143.856	175.015

## Sheet: Fig. 7
							CK2α/Actin									CK2α/Actin
							Normal 1	45.7033								Normal 1	9.41623
							Normal 2	152.135								Normal 2	99.4671
							Normal 3	49.5913								Normal 3	47.9843
							Normal 4	137.972								Normal 4	291.193
							Normal 5	114.598								Normal 5	51.9389
							AH 1	805.827								AH 1	184.371
							AH 2	435.646								AH 2	226.322
							AH 3	945.918								AH 3	145.138
							AH 4	2207.62								AH 4	322.087
							AH 5	826.661								AH 5	459.639
							AH 6	709.274								AH 6	393.815
							CK2α/Actin				CK2 activity (mU/ug protein)
							Control 1	94.8			Control	Ethanol
							Control 2	109.3			0.224857	0.538638
							Control 3	95.9			0.250703	0.452777
							Ethanol 1	212.5			0.279051	0.514287
							Ethanol 2	162.3			0.15736	0.290072
							Ethanol 3	177.8			0.293256	0.696223
		Mitochondria MATa1						SC		SC + EtOH		siCk2		siCk2 + EtOH			Basal
		SC Control	SC + Ethanol	siCk2	siCk2 + Ethanol		Time (mins)	Mean	SE	Mean	SE	Mean	SE	Mean	SE		SC Control	SC + Ethanol	siCk2	siCk2 + Ethanol
		97.5729	15.4737	88.5593	55.6167		1.30899	37.2012	1.83873	23.217	1.71844	36.2258	1.7053	29.0498	1.6102		18.7316	4.53182	19.6494	12.7354
		102.427	8.89044	103.566	108.346		7.76255	35.152	1.67912	22.5876	1.58691	36.0955	1.50755	26.3511	1.36558		16.1743	7.04944	19.5799	8.5774
		106.996	17.7246	92.118	60.0006		14.2096	36.671	1.70993	23.2881	1.63089	36.871	1.51223	27.9284	1.4561		17.8872	6.37773	20.9729	10.5534
		Total MATa1					20.7534	26.7933	1.74757	19.2407	1.69636	23.2167	1.52302	20.6066	1.61375		ATP
		SC Control	SC + Ethanol	siCk2	siCk2 + Ethanol		27.2079	25.5625	1.70439	17.7029	1.58495	21.7944	1.43925	18.9661	1.45094		SC Control	SC + Ethanol	siCk2	siCk2 + Ethanol
		103.5	58.4303	156.564	192.318		33.6583	25.4727	1.72647	18.5581	1.58458	21.81	1.43603	19.3167	1.40116		10.8522	4.23372	13.7074	8.80396
		104.212	55.9497	121	110.252		40.1959	56.843	2.37586	36.2618	2.47028	61.2048	2.76756	44.0731	2.45798		9.86104	4.79747	15.464	7.4404
		92.288	68.1404	64.3291	102.608		46.6449	58.8126	2.3818	36.5606	2.51388	64.2765	2.79244	45.8922	2.67103		11.451	4.93631	16.1536	8.2029
							53.0844	59.8796	2.3372	37.2905	2.42965	65.208	2.72965	47.0138	2.79603		Max capacity
							59.6119	18.4858	1.76981	19.0556	1.76568	17.7832	1.19131	15.8801	1.35864		SC Control	SC + Ethanol	siCk2	siCk2 + Ethanol
							66.0659	18.8098	1.88067	16.265	1.90005	18.1369	1.29848	16.5209	1.25586		40.3074	18.1432	46.7531	28.5914
		ATP					72.5209	18.4439	1.84572	17.4188	1.83809	17.1322	1.22389	16.4569	1.30031		41.6027	21.8907	49.4723	28.0531
		SC Control	SC + Ethanol	siCk2	siCk2 + Ethanol												42.5415	20.9475	51.3517	30.0655
		108.343	54.3553	94.6824	82.99
		68.8528	51.5785	76.4863	72.7056
		122.804	56.2477	105.382	67.1577
		mROS
		SC Control	SC + Ethanol	siCk2	siCk2 + Ethanol
		98.6048	112.704	85.2134	101.534
		98.5704	130.466	89.5189	102.203
		102.825	120.384	92.4082	110.175
		TGs
		SC Control	SC + Ethanol	siCk2	siCk2 + Ethanol
		155.041	251.869	133.027	188.783
		142.386	311.915	110.251	176.716
		143.781	231.54	136.045	206.801
		148.262	269.442	153.005	175.725

## Sheet: Fig. S1
		MAT1A		PIN1				Control	AH			Mat1a		Pin1
		Normal	AH	Normal	AH			112.921	44.1784			Pair-fed	Ethanol-fed	Pair-fed	Ethanol-fed
		91.1104	40.9146	161.382	104.643			94.8364	57.8389			126.169	393.226	88.2698	189.867
		91.1104	16.4446	76.8692	83.8265			75.2213	47.7778			77.3974	775.624	155.832	144.392
		137.144	25.3611	114.908	83.2474			117.415	42.6232			95.9502	237.9	118.92	103.168
		123.173	28.434	136.649	104.281			114.347	57.5191			103.194	287.858	84.6741	77.6465
		57.4623	7.03497	10.1918	97.6355			97.3068	40.5089			97.2896	226.633	52.304	94.9337
			53.9872		127.057			87.9535	30.632						85.559
									40.9267
									42.1648
									32.4235			Mat1a		Pin1
									20.8861			Control	Ethanol	Control	Ethanol
									34.2865			91.6911	220.741	108.661	94.2779
									13.2509			105.508	255.771	101.499	97.4701
									22.6097			102.801	225.77	89.8402	102.239
									37.1237

## Sheet: Fig. S2
																Autophagic flux
																Control	Ethanol
																114.882	201.882
																88.0588	162.353
																97.0588	188.824

## Sheet: Fig. S3
							SC	siMat1a
							139.8	14.64
							93.85	14.65
							66.36	10.35
							ATP
							WT Control	WT EtOH	S114A Control	S114A Ethanol
							110.988	54.4345	85.8349	59.8038
							82.536	70.5714	128.19	118.892
							96.4956	71.0373	86.9892	86.9892
							mROS
							WT Control	WT EtOH	S114A Control	S114A Ethanol
							104.706	129.22	83.2246	97.7108
							102.38	127.35	93.2987	101.221
							90.5616	118.217	69.549	78.0206
							TGs
							WT Control	WT EtOH	S114A Control	S114A Ethanol
							141.982	258.755	138.248	205.457
							178.121	251.693	182.809	219.49
							218.223	242.085	217.425	245.754
							193.788	286.553	172.39	203.682

[truncated: 1 more sheets: Fig. S4]
